# Supplementary material for: Identifying risk factors and implications for beach drowning prevention amongst an Australian multicultural community
Source: PLoS One. 2022 Jan 11;17(1):e0262175. doi: 10.1371/journal.pone.0262175 (PMC8751996; doi:10.1371/journal.pone.0262175)
Supplement: S1 Data — (CSV) [file pone.0262175.s002.csv]

Question #	Qualifier 1	Qualifier 2	Q1	Q2	Q3	Q4	Q5	Q5_9_TEXT	Q6	Q6_2_TEXT	Q7	Q8	Q8_1_TEXT	Q9	Q10	Q11_1	Q11_2	Q11_11	Q11_3	Q11_4	Q11_5	Q11_6	Q11_7	Q11_8	Q11_9	Q11_9_TEXT	Q12	Q13	Q14	Q15	Q16	Q17	Q18	Q19_1	Q19_2	Q19_3	Q19_4	Q19_4_TEXT	Q20_1	Q20_2	Q20_3	Q20_2_TEXT	Q21_3	Q21_4	Q21_7	Q21_5	Q22_1	Q22_2	Q22_3
Question	Are you age 18 years or older? [Please select one answer]	Do you identify as either Indian, Nepalese, Bangladeshi, Sri Lankan, Pakistani, Afghan, Maldivian or Bhutanese? [Please select one answer]	Which multicultural community do you most identify with? [Please select one answer]	How old are you? [Please select one answer]	What is your gender? [Please select one answer]	List of Countries	What religion do you most identify with? [Please select one answer] - Selected Choice	What religion do you most identify with? [Please select one answer] - Other (please say in the box below) - Text	What languages do you speak? [Please select one answer] - Selected Choice	What languages do you speak? [Please select one answer] - Multiple languages, I speak English and... (please list what other languages you speak in the box separated by a space) - Text	How long have you lived in Australia? [Please select one answer]	What is your home postcode in Australia [Please select one answer] - Selected Choice	What is your home postcode in Australia [Please select one answer] - My home postcode is - Text	How often do you visit an ocean beach? [Please select one answer]	How often do you go in the water when you visit an ocean beach? [Please select one answer]	What are the main things you do when you visit an ocean beach? Please rank from 1 to 3, with 1 being the thing you do the most [You must rank at least 1 option] - Swimming	What are the main things you do when you visit an ocean beach? Please rank from 1 to 3, with 1 being the thing you do the most [You must rank at least 1 option] - Playing in the water	What are the main things you do when you visit an ocean beach? Please rank from 1 to 3, with 1 being the thing you do the most [You must rank at least 1 option] - Lying in the sun / Sunbathing	What are the main things you do when you visit an ocean beach? Please rank from 1 to 3, with 1 being the thing you do the most [You must rank at least 1 option] - Picnics/parties/family events	What are the main things you do when you visit an ocean beach? Please rank from 1 to 3, with 1 being the thing you do the most [You must rank at least 1 option] - Religious events	What are the main things you do when you visit an ocean beach? Please rank from 1 to 3, with 1 being the thing you do the most [You must rank at least 1 option] - Walking/jogging	What are the main things you do when you visit an ocean beach? Please rank from 1 to 3, with 1 being the thing you do the most [You must rank at least 1 option] - Fishing	What are the main things you do when you visit an ocean beach? Please rank from 1 to 3, with 1 being the thing you do the most [You must rank at least 1 option] - Surfing/bodyboarding	What are the main things you do when you visit an ocean beach? Please rank from 1 to 3, with 1 being the thing you do the most [You must rank at least 1 option] - Kayak/canoe	What are the main things you do when you visit an ocean beach? Please rank from 1 to 3, with 1 being the thing you do the most [You must rank at least 1 option] - Other	What are the main things you do when you visit an ocean beach? Please rank from 1 to 3, with 1 being the thing you do the most [You must rank at least 1 option] - Other - Text	Can you swim? [Please select one answer]	How far can you swim in a swimming pool? [Please select one answer]	Have you ever been swimming / bathing in the ocean before? [Please select one answer]	How far can you swim in the ocean? [Please select one answer]	Are you confident swimming in the ocean when there are waves? [Please select one answer]	When you go in the water at an ocean beach, how often do you enter fully clothed? [Please select one answer]	Have you ever had organised / formal swimming lessons before? [Please select one answer]	Are there any reasons why you haven't had organised / formal swimming lessons before? [Please select any that apply] - Selected Choice - Lack of time	Are there any reasons why you haven't had organised / formal swimming lessons before? [Please select any that apply] - Selected Choice - Financial cost	Are there any reasons why you haven't had organised / formal swimming lessons before? [Please select any that apply] - Selected Choice - Lack of availability	Are there any reasons why you haven't had organised / formal swimming lessons before? [Please select any that apply] - Selected Choice - Other	Are there any reasons why you haven't had organised / formal swimming lessons before? [Please select any that apply] - Other - Text	Where have you had these organised / formal swimming lessons? [Please select any that apply] - Selected Choice - In Australia	Where have you had these organised / formal swimming lessons? [Please select any that apply] - Selected Choice - In another country (please write the name of country in the box, multuiple countries separated by a space)	Where have you had these organised / formal swimming lessons? [Please select any that apply] - Selected Choice - Unsure	Where have you had these organised / formal swimming lessons? [Please select any that apply] - In another country (please write the name of country in the box, multuiple countries separated by a space) - Text	When have you had these organised / formal swimming lessons? [Please select any that apply] - As a child < 12 Years	When have you had these organised / formal swimming lessons? [Please select any that apply] - As a teenager 13-17 years	When have you had these organised / formal swimming lessons? [Please select any that apply] - As an adult > 18 years	When have you had these organised / formal swimming lessons? [Please select any that apply] - Unsure	Below is a list of factors related to visiting the beach. Please answer how important each factor is to you [Please answer all responses] - Clean beach and water	Below is a list of factors related to visiting the beach. Please answer how important each factor is to you [Please answer all responses] - Lots of people around	Below is a list of factors related to visiting the beach. Please answer how important each factor is to you [Please answer all responses] - Not many people around
R-code	N/A	N/A	MCC	AGE	GEN	COB	REL	REL_other	LAN	LAN_multiple	TIA	HPC	HPC_other	BVF	EWF	BAR_swimming	BAR_waterplay	BAR_sunbathing	BAR_picnics	BAR_religious	BAR_walking	BAR_fishing	BAR_surfing	BAR_kayak	BAR_other	BAR_other_text	GSA	PSA	OSP	OSA	SCW	FCF	SLP	SLB_time	SLB_availability	SLB_financial	SLB_other	SLB_other_text	SLL_australia	SLL_overseas	SLL_unsure	SLL_overseas_text	SLA_child	SLA_teenager	SLA_adult	SLA_unsure	BFR_clean	BFR_lotspeople	BFR_nopeople
Respondent 1	Yes	Yes	Bhutanese	25-29	Female	Australia	Prefer not to say		English only		6-10 years	Unsure		Monthly	Some of the time		2	1	3								Yes	More than 500 metres without stopping	Yes	More than 500 metres without stopping	Yes, with both small and large waves	Rarely	Yes						In Australia				As a child < 12 Years				Important	No feeling either way	Important
Respondent 2	Yes	Yes	Indian	30-34	Female	India	Hinduism		Multiple languages, I speak English and... (please list what other languages you speak in the box separated by a space)	Tamil Kannada	1-2 years	My home postcode is	3008	Monthly	Some of the time			3	2		1						No						No		Financial cost	Lack of availability											Important	Important	Not important
Respondent 3	Yes	Yes	Indian	35-39	Female	India	Hinduism		Multiple languages, I speak English and... (please list what other languages you speak in the box separated by a space)	Hindi	15-20 years	My home postcode is	2074	Monthly	Every time	2	1		3								Yes	More than 100 metres without stopping	Yes	Up to 100 metres without stopping	Yes, with both small and large waves	Rarely	Yes						In Australia					As a teenager 13-17 years	As an adult > 18 years		Important	Important	Unsure
Respondent 4	Yes	Yes	Indian	35-39	Female	Ecuador	Hinduism		English only		3-5 years	My home postcode is	2068	Monthly	Most of the time		1	2			3						Yes	More than 100 metres without stopping	No				Yes
Respondent 5	Yes	Yes	Indian	45-49	Male	India	Hinduism		Multiple languages, I speak English and... (please list what other languages you speak in the box separated by a space)	Hindi	More than 20 years	My home postcode is	2000	1-2 times per year	Every time		1		2		3						No						Yes												As an adult > 18 years		Important	Important	Unsure
Respondent 6	Yes	Yes	Nepalese	30-34	Male	Nepal	Hinduism		Multiple languages, I speak English and... (please list what other languages you speak in the box separated by a space)	Nepali	3-5 years	My home postcode is	2606	1-2 times per year	Some of the time	3	2				1						Yes	Up to 100 metres without stopping	No				No			Lack of availability											Important	Important	No feeling either way
Respondent 7	Yes	Yes	Indian	40-44	Male	India	Hinduism		Multiple languages, I speak English and... (please list what other languages you speak in the box separated by a space)	Hindi	6-10 years	My home postcode is	2153	1-2 times per year	Most of the time			1	2	3							Unsure	Less than 25 metres without stopping	Yes	Less than 25 metres without stopping	No	Rarely	Yes						In Australia	In another country (please write the name of country in the box, multuiple countries separated by a space)		India	As a child < 12 Years		As an adult > 18 years		Important	No feeling either way	No feeling either way
Respondent 8	Yes	Yes	Bhutanese	30-34	Male	Bhutan	Buddhism		English only		3-5 years	My home postcode is	6014	Monthly	Most of the time	1											Yes	Less than 25 metres without stopping	Yes	Less than 25 metres without stopping	Yes, but only with small waves	Never	No		Financial cost												Important	No feeling either way	Not important
Respondent 9	Yes	Yes	Sri Lankan	40-44	Female	Sri Lanka	Christianity		Multiple languages, I speak English and... (please list what other languages you speak in the box separated by a space)	Tamil	More than 20 years	My home postcode is	2125	Less than 1 time per year	Some of the time		1		2		3						Yes	Less than 25 metres without stopping	Yes	Less than 25 metres without stopping	Yes, but only with small waves	Some of the time	No			Lack of availability											Important	Important	Not important
Respondent 10	Yes	Yes	Indian	40-44	Female	India	Hinduism		Multiple languages, I speak English and... (please list what other languages you speak in the box separated by a space)	Malayalam	11-15 years	My home postcode is	2912	Less than 1 time per year	Rarely			2			1						No						Yes						In Australia						As an adult > 18 years		Important	Important	Important
Respondent 11	Yes	Yes	Indian	35-39	Male	India	Hinduism		Multiple languages, I speak English and... (please list what other languages you speak in the box separated by a space)	Malayalam Hindi Gujarati	3-5 years	My home postcode is	6147	Monthly	Rarely		2				1						No						Yes						In Australia						As an adult > 18 years		Important	Not important	Important
Respondent 12	Yes	Yes	Indian	30-34	Male	India	Christianity		Multiple languages, I speak English and... (please list what other languages you speak in the box separated by a space)	Malayalam	1-2 years	My home postcode is	2150	Monthly	Most of the time		1		2								No						No	Lack of time													Important	Important	Important
Respondent 13	Yes	Yes	Indian	30-34	Female	India	Hinduism		Multiple languages, I speak English and... (please list what other languages you speak in the box separated by a space)	Hindi	6-10 years	Unsure		Monthly	Some of the time		3		1		2						No						No	Lack of time			Other										Important	Not important	Not important
Respondent 14	Yes	Yes	Afghan	35-39	Male	Afghanistan	Islam		Multiple languages, I speak English and... (please list what other languages you speak in the box separated by a space)	Pashto, English	6-10 years	My home postcode is	2144	Monthly	Most of the time	2			3			1					Yes	Up to 100 metres without stopping	No				No	Lack of time	Financial cost												Important	Not important	No feeling either way
Respondent 15	Yes	Yes	Bangladeshi	40-44	Male	Bangladesh	Islam		Multiple languages, I speak English and... (please list what other languages you speak in the box separated by a space)	Bangla	More than 20 years	My home postcode is	3064	1-2 times per year	Some of the time		2	3	1								No						No			Lack of availability											Important	Not important	Important
Respondent 16	Yes	Yes	Indian	45-49	Male	India	Hinduism		Multiple languages, I speak English and... (please list what other languages you speak in the box separated by a space)	Hindi,Telugu,Konkani,Kannada,Marathi	6-10 years	My home postcode is	3013	Monthly	Most of the time		1	3	2								No						Yes						In Australia						As an adult > 18 years		No feeling either way	Important	Not important
Respondent 17	Yes	Yes	Bangladeshi	35-39	Male	Bangladesh	Islam		Multiple languages, I speak English and... (please list what other languages you speak in the box separated by a space)	Bangla	11-15 years	My home postcode is	3020	Never	Some of the time	3			1		2						Yes	Unsure	Yes	Less than 25 metres without stopping	No	Never	No		Financial cost												Important	Important	Important
Respondent 18	Yes	Yes	Indian	30-34	Male	India	Hinduism		Multiple languages, I speak English and... (please list what other languages you speak in the box separated by a space)	Hindi	11-15 years	My home postcode is	6170	Monthly	Some of the time	1	2										Yes	More than 500 metres without stopping	Yes	More than 500 metres without stopping	Yes, with both small and large waves	Rarely	No				Other										Important	Not important	Not important
Respondent 19	Yes	Yes	Afghan	45-49	Male	Afghanistan	Islam		Multiple languages, I speak English and... (please list what other languages you speak in the box separated by a space)	Dari and English and BTW...its not Afghani that's the term for our currency. We are Afghan!.	More than 20 years	My home postcode is	2083	Daily or weekly	Most of the time	1	2	3									Yes	More than 500 metres without stopping	Yes	More than 500 metres without stopping	Yes, with both small and large waves	Never	Yes						In Australia					As a teenager 13-17 years			Important	Not important	No feeling either way
Respondent 20	Yes	Yes	Afghan	25-29	Male	Afghanistan	Christianity		Multiple languages, I speak English and... (please list what other languages you speak in the box separated by a space)	Farsi, Urdu, Pashto, Turkish, Turkmen, Uzbek	Less than 1 year	My home postcode is	3355	Less than 1 time per year	Rarely			3	1		2						No						No			Lack of availability											Important	No feeling either way	No feeling either way
Respondent 21	Yes	Yes	Nepalese	25-29	Male	Nepal	Hinduism		Multiple languages, I speak English and... (please list what other languages you speak in the box separated by a space)	Nepali	3-5 years	My home postcode is	2140	Monthly	Most of the time		3	2			1						No						No				Other	Never felt it that important.									Important	Not important	Not important
Respondent 22	Yes	Yes	Indian	20-24	Male	India	Hinduism		Multiple languages, I speak English and... (please list what other languages you speak in the box separated by a space)	Gujarati Hindi Punjabi Marathi	1-2 years	My home postcode is	4051	Daily or weekly	Most of the time			3	2		1						No						No	Lack of time		Lack of availability											Important	Not important	Not important
Respondent 23	Yes	Yes	Indian	18-19	Male	India	Atheism / Agnosticism		Multiple languages, I speak English and... (please list what other languages you speak in the box separated by a space)	Hindi, Kannada, Gujarati	1-2 years	My home postcode is	6009	Daily or weekly	Every time										1	Snorkeling / Diving	Yes	Up to 100 metres without stopping	Yes	Less than 25 metres without stopping	Yes, but only with small waves	Most of the time	Yes							In another country (please write the name of country in the box, multuiple countries separated by a space)		India	As a child < 12 Years				Important	No feeling either way	No feeling either way
Respondent 24	Yes	Yes	Bangladeshi	30-34	Male	Bangladesh	Atheism / Agnosticism		Multiple languages, I speak English and... (please list what other languages you speak in the box separated by a space)	Bangla	6-10 years	Unsure		Daily or weekly	Rarely			3	2		1						Yes	Up to 100 metres without stopping	Yes	Less than 25 metres without stopping	Yes, but only with small waves	Rarely	No		Financial cost												Important	No feeling either way	No feeling either way
Respondent 25	Yes	Yes	Indian	55-59	Female	India	Christianity		English only		More than 20 years	My home postcode is	6151	Less than 1 time per year	Never										1	Enjoying the view and sound of breaking waves.	No						No				Other										Important	Important	Unsure
Respondent 26	Yes	Yes	Indian	35-39	Female	India	Hinduism		Multiple languages, I speak English and... (please list what other languages you speak in the box separated by a space)	Tamil	6-10 years	My home postcode is	6025	Monthly	Most of the time		2	1	3								No						No		Financial cost	Lack of availability											Important	No feeling either way	Important
Respondent 27	Yes	Yes	Indian	30-34	Female	India	Hinduism		Multiple languages, I speak English and... (please list what other languages you speak in the box separated by a space)	Tamil	3-5 years	Unsure		Monthly	Most of the time		1	3			2						No						No			Lack of availability											Important	Not important	Not important
Respondent 28	Yes	Yes	Indian	20-24	Female	India	Sikhism		Multiple languages, I speak English and... (please list what other languages you speak in the box separated by a space)	Punjabi,hindi and gujarati	1-2 years	My home postcode is	6111	Monthly	Rarely	3	2		1								Yes	Less than 25 metres without stopping	Yes	Less than 25 metres without stopping	Yes, but only with small waves	Most of the time	No	Lack of time													Important	Unsure	Not important
Respondent 29	Yes	Yes	Indian	30-34	Female	India	Hinduism		Multiple languages, I speak English and... (please list what other languages you speak in the box separated by a space)	Hindi	3-5 years	Unsure		Monthly	Some of the time		1	2									No						Yes						In Australia						As an adult > 18 years		Important	Unsure	Unsure
Respondent 30	Yes	Yes	Indian	35-39	Male	India	Hinduism		Multiple languages, I speak English and... (please list what other languages you speak in the box separated by a space)	Hindi	1-2 years	Unsure		Monthly	Some of the time			2	1		3						No						No	Lack of time													Important	Not important	Not important
Respondent 31	Yes	Yes	Bangladeshi	35-39	Male	Bangladesh	Islam		Multiple languages, I speak English and... (please list what other languages you speak in the box separated by a space)	Bengali	15-20 years	My home postcode is	2200	Monthly	Some of the time				2		1						No						No			Lack of availability											Important	No feeling either way	Important
Respondent 32	Yes	Yes	Indian	20-24	Male	India	Sikhism		Multiple languages, I speak English and... (please list what other languages you speak in the box separated by a space)	Punjabi Hindi	1-2 years	My home postcode is	3029	1-2 times per year	Rarely		3		1		2						No						No			Lack of availability											Important	No feeling either way	Not important
Respondent 33	Yes	Yes	Indian	35-39	Female	India	Sikhism		Multiple languages, I speak English and... (please list what other languages you speak in the box separated by a space)	Punjabi, hindi	1-2 years	My home postcode is	6112	Monthly	Some of the time		2		3		1						No						No			Lack of availability											Important	Important	Not important
Respondent 34	Yes	Yes	Indian	35-39	Female	India	Sikhism		Multiple languages, I speak English and... (please list what other languages you speak in the box separated by a space)	Hindi and Punjabi	6-10 years	My home postcode is	3024	Monthly	Rarely		3		1		2						No						No	Lack of time													Important	Not important	No feeling either way
Respondent 35	Yes	Yes	Bangladeshi	40-44	Male	Bangladesh	Judaism		Multiple languages, I speak English and... (please list what other languages you speak in the box separated by a space)	Bengali	15-20 years	My home postcode is	2195	Monthly	Some of the time	2	1	3									Yes	Unsure	No				Yes						In Australia						As an adult > 18 years		Important	No feeling either way	No feeling either way
Respondent 36	Yes	Yes	Indian	30-34	Male	India	Hinduism		Multiple languages, I speak English and... (please list what other languages you speak in the box separated by a space)	Hindi and punjabi	15-20 years	My home postcode is	6110	Monthly	Some of the time	1	2		3								Yes	Unsure	Yes	Unsure	Yes, but only with small waves	Most of the time	No	Lack of time	Financial cost	Lack of availability											Important	Important	Unsure
Respondent 37	Yes	Yes	Indian	30-34	Female	India	Hinduism		Multiple languages, I speak English and... (please list what other languages you speak in the box separated by a space)	Bengali, Hindi	1-2 years	My home postcode is	2765	Monthly	Never			1	2		3						No						No		Financial cost												Important	Not important	Not important
Respondent 38	Yes	Yes	Indian	40-44	Female	India	Hinduism		Multiple languages, I speak English and... (please list what other languages you speak in the box separated by a space)	Hindi	11-15 years	My home postcode is	6153	Monthly	Rarely		3	2	1								Yes	Less than 25 metres without stopping	No				Yes							In another country (please write the name of country in the box, multuiple countries separated by a space)		Dubai			As an adult > 18 years		Important	Unsure	Important
Respondent 39	Yes	Yes	Indian	45-49	Female	India	Hinduism		Multiple languages, I speak English and... (please list what other languages you speak in the box separated by a space)	Hindi	15-20 years	My home postcode is	3054	Monthly	Some of the time		1	2	3								No						Yes						In Australia	In another country (please write the name of country in the box, multuiple countries separated by a space)		India			As an adult > 18 years		Important	Important	Unsure
Respondent 40	Yes	Yes	Indian	18-19	Female	India	Hinduism		Multiple languages, I speak English and... (please list what other languages you speak in the box separated by a space)	hindi	3-5 years	My home postcode is	2000	1-2 times per year	Every time	1	2	3									Yes	More than 100 metres without stopping	Yes	Up to 100 metres without stopping	Yes, but only with small waves	Never	Yes						In Australia					As a teenager 13-17 years			Important	Not important	Not important
Respondent 41	Yes	Yes	Indian	40-44	Male	India	Hinduism		Multiple languages, I speak English and... (please list what other languages you speak in the box separated by a space)	Telugu	3-5 years	My home postcode is	2145	1-2 times per year	Rarely		1										No						No	Lack of time													Important	Important	Not important
Respondent 42	Yes	Yes	Indian	30-34	Female	India	Hinduism		Multiple languages, I speak English and... (please list what other languages you speak in the box separated by a space)	Hindi	6-10 years	My home postcode is	6164	1-2 times per year	Some of the time		3	1	2								No						No	Lack of time													Important	Not important	Not important
Respondent 43	Yes	Yes	Indian	20-24	Female	India	Hinduism		Multiple languages, I speak English and... (please list what other languages you speak in the box separated by a space)	Hindi	6-10 years	My home postcode is	2500	Monthly	Every time		1		2					3			Yes	Up to 100 metres without stopping	Yes	Less than 25 metres without stopping	Yes, but only with small waves	Never	Yes						In Australia				As a child < 12 Years				Important	Important	Not important
Respondent 44	Yes	Yes	Indian	30-34	Male	India	Hinduism		Multiple languages, I speak English and... (please list what other languages you speak in the box separated by a space)	Hindi	11-15 years	My home postcode is	2167	1-2 times per year	Most of the time		1	2	3								Yes	Less than 25 metres without stopping	Yes	Less than 25 metres without stopping	Yes, but only with small waves	Rarely	Yes							In another country (please write the name of country in the box, multuiple countries separated by a space)		India		As a teenager 13-17 years			Important	No feeling either way	No feeling either way
Respondent 45	Yes	Yes	Bangladeshi	25-29	Female	Bangladesh	Islam		Multiple languages, I speak English and... (please list what other languages you speak in the box separated by a space)	Bengali	Less than 1 year	My home postcode is	2195	Monthly	Most of the time	1											Yes	Unsure	Yes	Unsure	No	Never	Yes							In another country (please write the name of country in the box, multuiple countries separated by a space)		Bangladesh			As an adult > 18 years		Important	Not important	Important
Respondent 46	Yes	Yes	Indian	20-24	Male	India	Hinduism		English only		3-5 years	Unsure		Monthly	Every time	2						3	1				Yes	More than 100 metres without stopping	Yes	Up to 100 metres without stopping	Yes, but only with small waves	Never	No	Lack of time													Important	Important	Important
Respondent 47	Yes	Yes	Indian	40-44	Male	India	Jainism		Multiple languages, I speak English and... (please list what other languages you speak in the box separated by a space)	Hindi	1-2 years	My home postcode is	4059	Monthly	Most of the time	1	2				3						Yes	Less than 25 metres without stopping	Yes	Less than 25 metres without stopping	Yes, but only with small waves	Rarely	No	Lack of time		Lack of availability											Important	No feeling either way	No feeling either way
Respondent 48	Yes	Yes	Indian	45-49	Female	India	Hinduism		Multiple languages, I speak English and... (please list what other languages you speak in the box separated by a space)	Hindi, Marathi	More than 20 years	My home postcode is	2223	1-2 times per year	Most of the time		2		3		1						No						No	Lack of time	Financial cost												Important	No feeling either way	No feeling either way
Respondent 49	Yes	Yes	Indian	30-34	Male	India	Hinduism		Multiple languages, I speak English and... (please list what other languages you speak in the box separated by a space)	Hindi, gujarati	1-2 years	My home postcode is	2541	Monthly	Some of the time		2	3	1								No						No				Other	Afraid of learning swimming									Important	Important	Important
Respondent 50	Yes	Yes	Afghan	25-29	Male	Afghanistan	Islam		Multiple languages, I speak English and... (please list what other languages you speak in the box separated by a space)	Dari	More than 20 years	My home postcode is	2082	Monthly	Every time	2		3					1				Yes	Up to 100 metres without stopping	Yes	Up to 100 metres without stopping	Yes, but only with small waves	Rarely	No		Financial cost	Lack of availability											Important	Not important	Important
Respondent 51	Yes	Yes	Indian	25-29	Male	India	Hinduism		Multiple languages, I speak English and... (please list what other languages you speak in the box separated by a space)	Hindi, Bengali, Maithili	3-5 years	My home postcode is	2150	Monthly	Most of the time	3			2		1						Unsure	Less than 25 metres without stopping	Yes	Less than 25 metres without stopping	No	Rarely	Yes						In Australia						As an adult > 18 years		Important	Important	No feeling either way
Respondent 52	Yes	Yes	Afghan	40-44	Female	Afghanistan	Islam		Multiple languages, I speak English and... (please list what other languages you speak in the box separated by a space)	Dari Hazaragi	11-15 years	My home postcode is	2144	Monthly	Some of the time		1	3	2								No						No		Financial cost												Important	Important	Important
Respondent 53	Yes	Yes	Bangladeshi	20-24	Female	Australia	Islam		English only		All of my life	My home postcode is	2190	Daily or weekly	Most of the time	1	2								3	Patrolling	Yes	Up to 100 metres without stopping	Yes	Less than 25 metres without stopping	Yes, but only with small waves	Some of the time	Yes						In Australia						As an adult > 18 years		Important	Important	Not important
Respondent 54	Yes	Yes	Indian	45-49	Male	India	Hinduism		Multiple languages, I speak English and... (please list what other languages you speak in the box separated by a space)	Tamil	11-15 years	My home postcode is	2155	1-2 times per year	Rarely		1		3		2						No						Yes						In Australia						As an adult > 18 years		Important	Not important	Important
Respondent 55	Yes	Yes	Indian	25-29	Female	India	Islam		Multiple languages, I speak English and... (please list what other languages you speak in the box separated by a space)	Hindi/Urdu	15-20 years	My home postcode is	2167	1-2 times per year	Some of the time		2	1			3						No						Yes						In Australia						As an adult > 18 years		Important	Important	Important
Respondent 56	Yes	Yes	Sri Lankan	35-39	Male	Sri Lanka	Hinduism		Multiple languages, I speak English and... (please list what other languages you speak in the box separated by a space)	Tamil	More than 20 years	My home postcode is	2153	1-2 times per year	Most of the time	3	1		2								Yes	Less than 25 metres without stopping	No				Yes						In Australia				As a child < 12 Years				Important	Not important	Not important
Respondent 57	Yes	Yes	Indian	30-34	Female	India	Hinduism		Multiple languages, I speak English and... (please list what other languages you speak in the box separated by a space)		6-10 years	Unsure		Monthly	Every time	1		2			3						Yes	Up to 100 metres without stopping	Yes	Less than 25 metres without stopping	Yes, but only with small waves	Never	Yes							In another country (please write the name of country in the box, multuiple countries separated by a space)		India	As a child < 12 Years				Important	Not important	Important
Respondent 58	Yes	Yes	Indian	40-44	Male	India	Hinduism		Multiple languages, I speak English and... (please list what other languages you speak in the box separated by a space)	English, Hindi ,punjabi	6-10 years	Unsure		Unsure	Some of the time		1	2			3						No						No			Lack of availability											Important	Important	No feeling either way
Respondent 59	Yes	Yes	Indian	30-34	Male	Australia	Islam		Multiple languages, I speak English and... (please list what other languages you speak in the box separated by a space)	Hindi	All of my life	My home postcode is	2088	Monthly	Some of the time	3	1	2									Yes	More than 100 metres without stopping	Yes	Less than 25 metres without stopping	No	Most of the time	Yes
Respondent 60	Yes	Yes	Indian	30-34	Female	India	Hinduism		Multiple languages, I speak English and... (please list what other languages you speak in the box separated by a space)	Hindi, Telugu, Kannada beginner	1-2 years	My home postcode is	2033	Monthly	Never				2		1						No						No			Lack of availability	Other	When I was young, lack of options. After I grew up, it was lack of time.									Important	No feeling either way	No feeling either way
Respondent 61	Yes	Yes	Nepalese	30-34	Female	Nepal	Hinduism		Multiple languages, I speak English and... (please list what other languages you speak in the box separated by a space)	Nepalese	3-5 years	My home postcode is	2193	Monthly	Most of the time	2	1		3								Yes	Less than 25 metres without stopping	Yes	Less than 25 metres without stopping	Yes, but only with small waves	Some of the time	No	Lack of time													Important	Not important	Important
Respondent 62	Yes	Yes	Bangladeshi	50-54	Male	Bangladesh	Islam		Multiple languages, I speak English and... (please list what other languages you speak in the box separated by a space)	English, Bangla, hindi, Urdu	More than 20 years	My home postcode is	2190	1-2 times per year	Rarely	3			2		1						No						No	Lack of time													No feeling either way	Not important	Not important
Respondent 63	Yes	Yes	Nepalese	20-24	Female	Nepal	Hinduism		Multiple languages, I speak English and... (please list what other languages you speak in the box separated by a space)	Nepali, hindi	All of my life	My home postcode is	2220	Monthly	Some of the time		2	1	3								No						No			Lack of availability	Other										Important	No feeling either way	No feeling either way
Respondent 64	Yes	Yes	Indian	35-39	Female	India	Hinduism		English only		11-15 years	My home postcode is	2763	1-2 times per year	Never				1								No						No	Lack of time													Important	Not important	Unsure
Respondent 65	Yes	Yes	Nepalese	35-39	Male	Nepal	Hinduism		Multiple languages, I speak English and... (please list what other languages you speak in the box separated by a space)	Nepali, Hindi	6-10 years	My home postcode is	2747	Monthly	Every time	1	2		3								Yes	Up to 100 metres without stopping	No				No				Other	I learnt swimming as we lived close to a river									Important	Not important	No feeling either way
Respondent 66	Yes	Yes	Nepalese	25-29	Female	Nepal	Buddhism		Multiple languages, I speak English and... (please list what other languages you speak in the box separated by a space)	nepali,hindi,english	1-2 years	My home postcode is	2134	Unsure	Every time		1										No						No			Lack of availability	Other										Important	No feeling either way	Important
Respondent 67	Yes	Yes	Sri Lankan	25-29	Male	Australia	Atheism / Agnosticism		English only		All of my life	My home postcode is	2114	1-2 times per year	Every time	1	2		3								Yes	Up to 100 metres without stopping	Yes	Less than 25 metres without stopping	Yes, but only with small waves	Never	Yes						In Australia				As a child < 12 Years				No feeling either way	Important	Important
Respondent 68	Yes	Yes	Indian	18-19	Male	India	Hinduism		Multiple languages, I speak English and... (please list what other languages you speak in the box separated by a space)	English and Telugu	15-20 years	My home postcode is	2767	1-2 times per year	Every time	1	3						2				Yes	More than 100 metres without stopping	Yes	Up to 100 metres without stopping	Yes, but only with small waves	Never	Yes						In Australia				As a child < 12 Years	As a teenager 13-17 years			Important	Not important	Important
Respondent 69	Yes	Yes	Bangladeshi	25-29	Female	Bangladesh	Islam		Multiple languages, I speak English and... (please list what other languages you speak in the box separated by a space)	English and bangali	More than 20 years	My home postcode is	2560	1-2 times per year	Most of the time		1		2		3						Yes	Less than 25 metres without stopping	Yes	Less than 25 metres without stopping	No	All of the time	Yes												As an adult > 18 years		Important	Not important	Important
Respondent 70	Yes	Yes	Nepalese	30-34	Male	Nepal	Buddhism		Multiple languages, I speak English and... (please list what other languages you speak in the box separated by a space)		6-10 years	My home postcode is	2010	Monthly	Most of the time		3	1			2						No						No		Financial cost												Important	Important	Not important
Respondent 71	Yes	Yes	Nepalese	25-29	Female	Nepal	Hinduism		Multiple languages, I speak English and... (please list what other languages you speak in the box separated by a space)	Nepali	3-5 years	My home postcode is	2216	Monthly	Rarely			1			2		3				No						No				Other										Important	Important	No feeling either way
Respondent 72	Yes	Yes	Indian	35-39	Female	India	Hinduism		Multiple languages, I speak English and... (please list what other languages you speak in the box separated by a space)	Bengali, Hindi	1-2 years	My home postcode is	2077	Monthly	Some of the time		1	3	2								No						No			Lack of availability											Important	Not important	Important
Respondent 73	Yes	Yes	Indian	40-44	Male	India	Christianity		Multiple languages, I speak English and... (please list what other languages you speak in the box separated by a space)	Tamil, Malayalam	11-15 years	My home postcode is	2154	Less than 1 time per year	Rarely						1						No						No	Lack of time													Important	Unsure	Unsure
Respondent 74	Yes	Yes	Indian	25-29	Male	Australia	Christianity		English only		All of my life	My home postcode is	2147	Monthly	Every time	1					2	3					Yes	More than 100 metres without stopping	Yes	More than 100 metres without stopping	Yes, with both small and large waves	Never	Yes						In Australia				As a child < 12 Years				Important	Not important	Not important
Respondent 75	Yes	Yes	Nepalese	20-24	Male	Nepal	Hinduism		Multiple languages, I speak English and... (please list what other languages you speak in the box separated by a space)	English, Nepalese and Hindi	3-5 years	My home postcode is	2135	Daily or weekly	Some of the time						1						Yes	Up to 100 metres without stopping	No				No			Lack of availability											Important	Important	Unsure
Respondent 76	Yes	Yes	Afghan	20-24	Male	Pakistan	Islam		Multiple languages, I speak English and... (please list what other languages you speak in the box separated by a space)	Hazaragi Urdu	6-10 years	My home postcode is	2230	Daily or weekly	Most of the time	1							2		3	Sailing	Yes	More than 500 metres without stopping	Yes	More than 500 metres without stopping	Yes, with both small and large waves	Some of the time	Yes						In Australia					As a teenager 13-17 years			Important	Important	Important
Respondent 77	Yes	Yes	Nepalese	25-29	Male	Nepal	Hinduism		Multiple languages, I speak English and... (please list what other languages you speak in the box separated by a space)	Nepali English	3-5 years	My home postcode is	2220	1-2 times per year	Most of the time	1	2				3						Yes	Less than 25 metres without stopping	Yes	Less than 25 metres without stopping	Yes, but only with small waves	Never	No		Financial cost												Important	Not important	Important
Respondent 78	Yes	Yes	Nepalese	40-44	Male	Nepal	Hinduism		Multiple languages, I speak English and... (please list what other languages you speak in the box separated by a space)	Nepalese Hindi	11-15 years	My home postcode is	2640	1-2 times per year	Some of the time	2	1		3								Yes	Less than 25 metres without stopping	No				No			Lack of availability											Important	No feeling either way	Unsure
Respondent 79	Yes	Yes	Indian	30-34	Female	India	Hinduism		Multiple languages, I speak English and... (please list what other languages you speak in the box separated by a space)	Gujarati, Hindi	6-10 years	My home postcode is	6170	Monthly	Most of the time		1	3	2								No						No				Other	Not really considered as important task at my place where I am belongs to									Important	Not important	Important
Respondent 80	Yes	Yes	Nepalese	30-34	Male	Nepal	Hinduism		Multiple languages, I speak English and... (please list what other languages you speak in the box separated by a space)	Nepali	3-5 years	My home postcode is	2160	Less than 1 time per year	Rarely		1				2						No						No	Lack of time													Unsure	Not important	Unsure
Respondent 81	Yes	Yes	Indian	35-39	Male	India	Other (please say in the box below)	Dravidam	Multiple languages, I speak English and... (please list what other languages you speak in the box separated by a space)	Tamil	3-5 years	My home postcode is	2145	Monthly	Most of the time	1	2	3									Yes	More than 100 metres without stopping	Yes	Up to 100 metres without stopping	Yes, but only with small waves	Most of the time	Yes							In another country (please write the name of country in the box, multuiple countries separated by a space)		UK			As an adult > 18 years		Important	Important	Important
Respondent 82	Yes	Yes	Nepalese	30-34	Male	Nepal	Hinduism		Multiple languages, I speak English and... (please list what other languages you speak in the box separated by a space)	Nepalese, Hindi	6-10 years	My home postcode is	2765	Monthly	Most of the time	1	3		2								No						No	Lack of time	Financial cost	Lack of availability											Important	No feeling either way	Important
Respondent 83	Yes	Yes	Bangladeshi	35-39	Female	Bangladesh	Islam		English only		More than 20 years	My home postcode is	2223	Monthly	Most of the time	3	1	2									Yes	Less than 25 metres without stopping	No				Yes						In Australia						As an adult > 18 years		Important	Not important	Not important
Respondent 84	Yes	Yes	Indian	50-54	Male	Australia	Christianity		English only		All of my life	My home postcode is	2228	Monthly	Every time	1					3		2				Yes	More than 500 metres without stopping	Yes	More than 500 metres without stopping	Yes, with both small and large waves	Never	Yes						In Australia				As a child < 12 Years				Important	No feeling either way	Unsure
Respondent 85	Yes	Yes	Nepalese	25-29	Male	Nepal	Prefer not to say		Multiple languages, I speak English and... (please list what other languages you speak in the box separated by a space)	nepalese	3-5 years	Unsure		Monthly	Rarely		1										Unsure	Unsure	Unsure	Unsure	Unsure	Unsure	Unsure		Financial cost
Respondent 86	Yes	Yes	Nepalese	25-29	Male	Nepal	Hinduism		Multiple languages, I speak English and... (please list what other languages you speak in the box separated by a space)	Nepali and english	3-5 years	My home postcode is	2144	Monthly	Most of the time		2	3			1						Yes	Less than 25 metres without stopping	Yes	Less than 25 metres without stopping	No	Some of the time	No	Lack of time													Important	Important	Unsure
Respondent 87	Yes	Yes	Pakistani	30-34	Male	Pakistan	Islam		Multiple languages, I speak English and... (please list what other languages you speak in the box separated by a space)	Urdu , Punjabi	3-5 years	My home postcode is	2195	Monthly	Some of the time	2	1		3								No						No	Lack of time													Important	No feeling either way	No feeling either way
Respondent 88	Yes	Yes	Indian	25-29	Male	India	Hinduism		Multiple languages, I speak English and... (please list what other languages you speak in the box separated by a space)	Guharati, hindi	1-2 years	My home postcode is	6060	Unsure	Every time	2	1		3								Yes	Less than 25 metres without stopping	No				No			Lack of availability											Important	No feeling either way	Unsure
Respondent 89	Yes	Yes	Bangladeshi	25-29	Female	Bangladesh	Islam		Multiple languages, I speak English and... (please list what other languages you speak in the box separated by a space)	Bangla	3-5 years	My home postcode is	3029	1-2 times per year	Most of the time		1	2	3								Yes	Less than 25 metres without stopping	Yes	Less than 25 metres without stopping	Yes, with both small and large waves	Most of the time	Yes							In another country (please write the name of country in the box, multuiple countries separated by a space)		Bangladesh	As a child < 12 Years				Important	Not important	Not important
Respondent 90	Yes	Yes	Nepalese	20-24	Male	Nepal	Hinduism		Multiple languages, I speak English and... (please list what other languages you speak in the box separated by a space)	Nepali hindi	3-5 years	My home postcode is	2210	1-2 times per year	Most of the time	1	2		3								Yes	Up to 100 metres without stopping	No				No			Lack of availability	Other	Never crossed my mind									Important	Not important	No feeling either way
Respondent 91	Yes	Yes	Indian	35-39	Male	India	Hinduism		Multiple languages, I speak English and... (please list what other languages you speak in the box separated by a space)	Tamil	6-10 years	Unsure		Monthly	Rarely		1		2								Yes	More than 500 metres without stopping	Yes	More than 500 metres without stopping	Yes, with both small and large waves	Most of the time	Yes							In another country (please write the name of country in the box, multuiple countries separated by a space)		India	As a child < 12 Years				Important	Important	Not important
Respondent 92	Yes	Yes	Indian	30-34	Male	India	Prefer not to say		Multiple languages, I speak English and... (please list what other languages you speak in the box separated by a space)	Hindi, German, Marathi, Tamil	3-5 years	My home postcode is	2500	1-2 times per year	Most of the time		2				1						No						No	Lack of time													Important	Unsure	Not important
Respondent 93	Yes	Yes	Bangladeshi	30-34	Female	Bangladesh	Hinduism		Multiple languages, I speak English and... (please list what other languages you speak in the box separated by a space)	Bengali	More than 20 years	My home postcode is	2145	Monthly	Most of the time	1			2		3						Yes	Up to 100 metres without stopping	Yes	Up to 100 metres without stopping	Yes, but only with small waves	Rarely	Yes						In Australia	In another country (please write the name of country in the box, multuiple countries separated by a space)		New Zealand	As a child < 12 Years	As a teenager 13-17 years			Important	No feeling either way	No feeling either way
Respondent 94	Yes	Yes	Nepalese	25-29	Male	Nepal	Prefer not to say		Multiple languages, I speak English and... (please list what other languages you speak in the box separated by a space)	Nepalese	6-10 years	My home postcode is	2199	Monthly	Some of the time	1			2								Yes	Up to 100 metres without stopping	Yes	Up to 100 metres without stopping	Yes, but only with small waves	Most of the time	No				Other	Nothing									Important	No feeling either way	No feeling either way
Respondent 95	Yes	Yes	Bhutanese	30-34	Male	Bhutan	Hinduism		Multiple languages, I speak English and... (please list what other languages you speak in the box separated by a space)	Nepali, hindi	11-15 years	My home postcode is	5115	Monthly	Most of the time	1			2			3					No						No				Other	Shy, slow learner									Important	No feeling either way	Unsure
Respondent 96	Yes	Yes	Bangladeshi	30-34	Female	Bangladesh	Islam		Multiple languages, I speak English and... (please list what other languages you speak in the box separated by a space)	Bengali, Hindi, French	3-5 years	Unsure		Monthly	Some of the time		2	1									No						Yes						In Australia						As an adult > 18 years		No feeling either way	Important	Not important
Respondent 97	Yes	Yes	Nepalese	25-29	Male	Nepal	Hinduism		Multiple languages, I speak English and... (please list what other languages you speak in the box separated by a space)	Nepali	3-5 years	My home postcode is	2221	Daily or weekly	Every time	3	2					1					Yes	Less than 25 metres without stopping	Yes	Less than 25 metres without stopping	Yes, but only with small waves	Rarely	Yes						In Australia						As an adult > 18 years		Important	Important	Important
Respondent 98	Yes	Yes	Nepalese	18-19	Male	Nepal	Atheism / Agnosticism		Multiple languages, I speak English and... (please list what other languages you speak in the box separated by a space)	Nepali	1-2 years	My home postcode is	37-39 Abbotsford Road, homebush	Daily or weekly	Every time	1	2						3				Yes	More than 500 metres without stopping	Yes	Up to 100 metres without stopping	Yes, but only with small waves	Most of the time	Yes							In another country (please write the name of country in the box, multuiple countries separated by a space)		Nepal		As a teenager 13-17 years			Important	Unsure	Important
Respondent 99	Yes	Yes	Nepalese	20-24	Female	Nepal	Hinduism		Multiple languages, I speak English and... (please list what other languages you speak in the box separated by a space)	Nepali Hindi	3-5 years	My home postcode is	2218	Monthly	Most of the time		1	2	3								No						No		Financial cost												Important	Unsure	Not important
Respondent 100	Yes	Yes	Bangladeshi	30-34	Male	Bangladesh	Islam		Multiple languages, I speak English and... (please list what other languages you speak in the box separated by a space)	Bangla	3-5 years	My home postcode is	3011	Monthly	Some of the time	3			2		1						Yes	Less than 25 metres without stopping	Yes	Less than 25 metres without stopping	Yes, but only with small waves	Some of the time	Yes						In Australia						As an adult > 18 years		Important	Not important	Important
Respondent 101	Yes	Yes	Nepalese	35-39	Male	Nepal	Buddhism		Multiple languages, I speak English and... (please list what other languages you speak in the box separated by a space)	Nepali, english, hindi	11-15 years	My home postcode is	2575	Monthly	Some of the time		1	3			2						Unsure	Less than 25 metres without stopping	No				No	Lack of time													Important	Not important	Not important
Respondent 102	Yes	Yes	Afghan	25-29	Male	Afghanistan	Islam		Multiple languages, I speak English and... (please list what other languages you speak in the box separated by a space)	Farsi, Korean	11-15 years	My home postcode is	3976	Monthly	Most of the time	1	2										Yes	Up to 100 metres without stopping	Yes	Up to 100 metres without stopping	No	Never	No				Other	Lack of urgency									Important	Not important	No feeling either way
Respondent 103	Yes	Yes	Indian	40-44	Male	India	Hinduism		Multiple languages, I speak English and... (please list what other languages you speak in the box separated by a space)	Hindi , Marathi	1-2 years	My home postcode is	2145	Monthly	Some of the time	2	1		3								Yes	Up to 100 metres without stopping	Yes	Less than 25 metres without stopping	Yes, but only with small waves	Rarely	No			Lack of availability											Important	Not important	Not important
Respondent 104	Yes	Yes	Indian	30-34	Male	India	Hinduism		Multiple languages, I speak English and... (please list what other languages you speak in the box separated by a space)	Gujarati, Hindi, English	6-10 years	My home postcode is	6170	Monthly	Most of the time		1	3	2								Yes	Up to 100 metres without stopping	Yes	Less than 25 metres without stopping	No	Rarely	Yes							In another country (please write the name of country in the box, multuiple countries separated by a space)		India			As an adult > 18 years		Important	Not important	No feeling either way
Respondent 105	Yes	Yes	Indian	25-29	Male	India	Hinduism		Multiple languages, I speak English and... (please list what other languages you speak in the box separated by a space)	Kannada, Telugu, Tamil, Hindi, Urdu, Marathi.	1-2 years	My home postcode is	3000	Monthly	Rarely			2	3		1						Yes	Less than 25 metres without stopping	Yes	Less than 25 metres without stopping	Yes, but only with small waves	Rarely	Yes							In another country (please write the name of country in the box, multuiple countries separated by a space)		India			As an adult > 18 years		Important	Not important	Not important
Respondent 106	Yes	Yes	Bhutanese	25-29	Female	Bhutan	Buddhism		Multiple languages, I speak English and... (please list what other languages you speak in the box separated by a space)	Bhutanese	1-2 years	My home postcode is	6016	Monthly	Most of the time		1		2		3						Unsure	Unsure	No				No			Lack of availability											No feeling either way	No feeling either way	No feeling either way
Respondent 107	Yes	Yes	Afghan	25-29	Female	Afghanistan	Islam		English only		11-15 years	My home postcode is	3803	Monthly	Some of the time	2	1		3								No						No	Lack of time													Unsure	Important	Not important
Respondent 108	Yes	Yes	Indian	20-24	Female	India	Hinduism		Multiple languages, I speak English and... (please list what other languages you speak in the box separated by a space)	Hindi, Telugu, English	1-2 years	My home postcode is	6100	Never	Most of the time		2	1	3								No						No	Lack of time													Important	No feeling either way	No feeling either way
Respondent 109	Yes	Yes	Indian	30-34	Male	India	Sikhism		English only		11-15 years	My home postcode is	6055	1-2 times per year	Some of the time		1	2	3								No						No	Lack of time													Important	Unsure	Important
Respondent 110	Yes	Yes	Indian	50-54	Female	India	Hinduism		Multiple languages, I speak English and... (please list what other languages you speak in the box separated by a space)	Hindi	11-15 years	My home postcode is	6155	1-2 times per year	Rarely		3		1		2						Yes	Up to 100 metres without stopping	No				Yes							In another country (please write the name of country in the box, multuiple countries separated by a space)		Indi			As an adult > 18 years		Important	Important	Unsure
Respondent 111	Yes	Yes	Indian	30-34	Male	India	Hinduism		Multiple languages, I speak English and... (please list what other languages you speak in the box separated by a space)	English Tamil Telugu Hindi	3-5 years	My home postcode is	3130	1-2 times per year	Some of the time			1	2		3						Yes	Less than 25 metres without stopping	No				Yes							In another country (please write the name of country in the box, multuiple countries separated by a space)		NZ			As an adult > 18 years		Important	No feeling either way	No feeling either way
Respondent 112	Yes	Yes	Indian	25-29	Female	India	Hinduism		Multiple languages, I speak English and... (please list what other languages you speak in the box separated by a space)	Hindi, Punjabi, Marathi,	15-20 years	My home postcode is	3978	1-2 times per year	Rarely		3	1			2						No						No			Lack of availability	Other	Swimming wasn’t an important sport growing up in India so like a lot of Indians I don’t know swimming either									Important	Not important	Not important
Respondent 113	Yes	Yes	Indian	25-29	Female	India	Hinduism		Multiple languages, I speak English and... (please list what other languages you speak in the box separated by a space)	Hindi, Gujarati	3-5 years	My home postcode is	6164	Monthly	Most of the time	2	3				1						Unsure	Less than 25 metres without stopping	Yes	Unsure	Yes, but only with small waves	Most of the time	Yes						In Australia						As an adult > 18 years		Important	Important	No feeling either way
Respondent 114	Yes	Yes	Indian	35-39	Female	India	Hinduism		Multiple languages, I speak English and... (please list what other languages you speak in the box separated by a space)	Hindi, punjabi	15-20 years	My home postcode is	6173	Daily or weekly	Every time						3		2		1	Snorkel/dive	Yes	Less than 25 metres without stopping	Yes	More than 500 metres without stopping	Yes, with both small and large waves	All of the time	Yes						In Australia	In another country (please write the name of country in the box, multuiple countries separated by a space)		India			As an adult > 18 years		Important	No feeling either way	No feeling either way
Respondent 115	Yes	Yes	Indian	35-39	Male	India	Hinduism		Multiple languages, I speak English and... (please list what other languages you speak in the box separated by a space)	Telugu Malayalam Hindi Tamil	3-5 years	My home postcode is	3030	Monthly	Some of the time		2	1	3								No						No			Lack of availability											Important	No feeling either way	No feeling either way
Respondent 116	Yes	Yes	Indian	20-24	Male	India	Sikhism		Multiple languages, I speak English and... (please list what other languages you speak in the box separated by a space)	Punjabi, Hindi	1-2 years	My home postcode is	6107	1-2 times per year	Some of the time		3				2				1	Sightseeing	Unsure	Less than 25 metres without stopping	No				No			Lack of availability											Important	No feeling either way	No feeling either way
Respondent 117	Yes	Yes	Indian	40-44	Female	India	Hinduism		Multiple languages, I speak English and... (please list what other languages you speak in the box separated by a space)	Marathi, Hindi	11-15 years	My home postcode is	6021	Monthly	Some of the time		1		2		3						No						Yes						In Australia						As an adult > 18 years		Important	Important	Not important
Respondent 118	Yes	Yes	Nepalese	20-24	Female	Nepal	Hinduism		Multiple languages, I speak English and... (please list what other languages you speak in the box separated by a space)	Nepalese, Hindi	1-2 years	My home postcode is	2140	Monthly	Most of the time	3	2				1						Yes	Less than 25 metres without stopping	No				Yes							In another country (please write the name of country in the box, multuiple countries separated by a space)		Nepal			As an adult > 18 years		Important	Important	Unsure
Respondent 119	Yes	Yes	Indian	35-39	Male	India	Hinduism		Multiple languages, I speak English and... (please list what other languages you speak in the box separated by a space)	Hindi	3-5 years	My home postcode is	6149	Monthly	Most of the time		1	2	3								Yes	Less than 25 metres without stopping	No				No	Lack of time													Important	Not important	Not important
Respondent 120	Yes	Yes	Nepalese	20-24	Male	Nepal	Hinduism		Multiple languages, I speak English and... (please list what other languages you speak in the box separated by a space)	Nepalese	3-5 years	My home postcode is	5063	Less than 1 time per year	Rarely		1	2	3								No						No	Lack of time	Financial cost	Lack of availability											Important	Not important	Not important
Respondent 121	Yes	Yes	Nepalese	20-24	Male	Nepal	Hinduism		Multiple languages, I speak English and... (please list what other languages you speak in the box separated by a space)	English Hindi nepali	3-5 years	My home postcode is	2134	1-2 times per year	Rarely	2			1								Unsure	Less than 25 metres without stopping	No				No	Lack of time													Important	Important	Not important
Respondent 122	Yes	Yes	Indian	40-44	Female	India	Sikhism		Multiple languages, I speak English and... (please list what other languages you speak in the box separated by a space)	Punjabi	11-15 years	My home postcode is	6107	1-2 times per year	Rarely		1		2		3						No						No	Lack of time		Lack of availability	Other	No compulsion to join swimming lesson at time of immigration									Important	Not important	Not important
Respondent 123	Yes	Yes	Nepalese	20-24	Female	Nepal	Hinduism		Multiple languages, I speak English and... (please list what other languages you speak in the box separated by a space)	Nepali	1-2 years	My home postcode is	2148	Less than 1 time per year	Unsure	3	2				1						Unsure	Unsure	No				Yes						In Australia							Unsure	Important	Important	Unsure
Respondent 124	Yes	Yes	Indian	25-29	Male	India	Hinduism		Multiple languages, I speak English and... (please list what other languages you speak in the box separated by a space)	Hindi, Gujarati	6-10 years	Unsure		Monthly	Some of the time		3		2		1						Yes	Up to 100 metres without stopping	Yes	Less than 25 metres without stopping	Yes, but only with small waves	Most of the time	Yes						In Australia						As an adult > 18 years		Important	Not important	No feeling either way
Respondent 125	Yes	Yes	Nepalese	35-39	Female	Nepal	Hinduism		Multiple languages, I speak English and... (please list what other languages you speak in the box separated by a space)	Nepalese/Hindi	11-15 years	My home postcode is	2093	Daily or weekly	Some of the time		1				2						Unsure	Less than 25 metres without stopping	Yes	Less than 25 metres without stopping	No	Never	No			Lack of availability											Important	Not important	Unsure
Respondent 126	Yes	Yes	Bhutanese	40-44	Male	Bhutan	Buddhism		Multiple languages, I speak English and... (please list what other languages you speak in the box separated by a space)	English, Dzongkh, Nepslese, Hindi	Less than 1 year	Unsure		Never	Never		1	3			2						No						No	Lack of time													Important	Not important	No feeling either way
Respondent 127	Yes	Yes	Nepalese	25-29	Male	Nepal	Hinduism		Multiple languages, I speak English and... (please list what other languages you speak in the box separated by a space)	Nepali hindi	1-2 years	My home postcode is	2320	1-2 times per year	Rarely	2	1										Unsure	Less than 25 metres without stopping	No				No	Lack of time			Other										Important	No feeling either way	Unsure
Respondent 128	Yes	Yes	Nepalese	25-29	Male	Nepal	Hinduism		English only		3-5 years	My home postcode is	2144	Monthly	Some of the time	2	1		3								Yes	Less than 25 metres without stopping	Yes	Less than 25 metres without stopping	Yes, but only with small waves	Rarely	Yes								Unsure		As a child < 12 Years				Unsure	Unsure	Not important
Respondent 129	Yes	Yes	Nepalese	25-29	Male	Nepal	Atheism / Agnosticism		Multiple languages, I speak English and... (please list what other languages you speak in the box separated by a space)	Nepalese, Hindi	1-2 years	My home postcode is	2500	Monthly	Every time	1	2				3						Yes	Up to 100 metres without stopping	No				No	Lack of time													Important	Important	Not important
Respondent 130	Yes	Yes	Indian	30-34	Male	India	Islam		Multiple languages, I speak English and... (please list what other languages you speak in the box separated by a space)	Hindi Tamil odisa Bengali	11-15 years	My home postcode is	6101	Monthly	Some of the time				2		1	3					Yes	Unsure	Yes	Unsure	Yes, but only with small waves	Never	No		Financial cost												Important	No feeling either way	No feeling either way
Respondent 131	Yes	Yes	Indian	30-34	Female	India	Prefer not to say		Multiple languages, I speak English and... (please list what other languages you speak in the box separated by a space)	Hindi, Marathi	3-5 years	My home postcode is	2089	Monthly	Most of the time	2		3			1						Yes	Less than 25 metres without stopping	Yes	Less than 25 metres without stopping	Yes, but only with small waves	Never	Yes						In Australia						As an adult > 18 years		Important	Not important	Important
Respondent 132	Yes	Yes	Nepalese	40-44	Male	Nepal	Hinduism		Multiple languages, I speak English and... (please list what other languages you speak in the box separated by a space)	Nepali	11-15 years	My home postcode is	2145	1-2 times per year	Some of the time		2	3	1								No						No				Other										Important	Not important	Not important
Respondent 133	Yes	Yes	Nepalese	30-34	Female	Nepal	Hinduism		Multiple languages, I speak English and... (please list what other languages you speak in the box separated by a space)		3-5 years	My home postcode is	820	Daily or weekly	Most of the time		1		2			3					Yes	Unsure	Yes	Unsure	No	Some of the time	No	Lack of time		Lack of availability											Important	Important	Unsure
Respondent 134	Yes	Yes	Indian	35-39	Male	India	Christianity		Multiple languages, I speak English and... (please list what other languages you speak in the box separated by a space)	Malayalam	11-15 years	My home postcode is	6148	Daily or weekly	Some of the time		2		3		1						No						No		Financial cost												Important	Not important	No feeling either way
Respondent 135	Yes	Yes	Nepalese	30-34	Female	Nepal	Hinduism		Multiple languages, I speak English and... (please list what other languages you speak in the box separated by a space)		6-10 years	My home postcode is	2560	Monthly	Most of the time	1	2										Yes	Unsure	Yes	Unsure	Yes, but only with small waves	Most of the time	No			Lack of availability	Other										Important	Important	Unsure
Respondent 136	Yes	Yes	Indian	40-44	Female	India	Hinduism		English only		6-10 years	My home postcode is	3174	Less than 1 time per year	Every time		1	2	3								No						No	Lack of time													Important	Important	No feeling either way
Respondent 137	Yes	Yes	Bhutanese	50-54	Male	Bhutan	Hinduism		Multiple languages, I speak English and... (please list what other languages you speak in the box separated by a space)	Dzongkha, Nepali	Less than 1 year	Unsure		Monthly	Rarely		3		1		2						No						No			Lack of availability											Important	Important	Important
Respondent 138	Yes	Yes	Indian	30-34	Male	India	Hinduism		Multiple languages, I speak English and... (please list what other languages you speak in the box separated by a space)	Punjabi Hindi English	1-2 years	Unsure		Monthly	Every time		1	2	3								No						No		Financial cost												Important	No feeling either way	Important
Respondent 139	Yes	Yes	Indian	40-44	Female	India	Hinduism		Multiple languages, I speak English and... (please list what other languages you speak in the box separated by a space)	Hindi,Urdu,Punjabi	6-10 years	My home postcode is	6059	Monthly	Some of the time		2		1		3						No						No	Lack of time	Financial cost												Important	Important	Unsure
Respondent 140	Yes	Yes	Indian	35-39	Female	India	Hinduism		Multiple languages, I speak English and... (please list what other languages you speak in the box separated by a space)	Bengali Hindi Kannada	15-20 years	My home postcode is	3186	Daily or weekly	Some of the time		1				2	3					Yes	More than 100 metres without stopping	Yes	Up to 100 metres without stopping	Yes, but only with small waves	Never	Yes							In another country (please write the name of country in the box, multuiple countries separated by a space)		India	As a child < 12 Years				Important	Important	Unsure
Respondent 141	Yes	Yes	Nepalese	25-29	Female	Nepal	Hinduism		Multiple languages, I speak English and... (please list what other languages you speak in the box separated by a space)	Nepali	3-5 years	My home postcode is	2144	Monthly	Some of the time		1	2	3								No						No			Lack of availability											Important	Not important	No feeling either way
Respondent 142	Yes	Yes	Indian	40-44	Female	India	Hinduism		Multiple languages, I speak English and... (please list what other languages you speak in the box separated by a space)	Tamil	11-15 years	My home postcode is	2155	1-2 times per year	Never				2		1						No						Yes						In Australia						As an adult > 18 years		Important	No feeling either way	No feeling either way
Respondent 143	Yes	Yes	Afghan	45-49	Male	Afghanistan	Islam		Multiple languages, I speak English and... (please list what other languages you speak in the box separated by a space)	Dari	More than 20 years	My home postcode is	2083	Monthly	Every time	2	1							3			Yes	More than 500 metres without stopping	Yes	More than 500 metres without stopping	Yes, with both small and large waves	Some of the time	Yes						In Australia					As a teenager 13-17 years			Important	Not important	Not important
Respondent 144	Yes	Yes	Afghan	30-34	Male	Afghanistan	Islam		Multiple languages, I speak English and... (please list what other languages you speak in the box separated by a space)	Pashto, Dari	6-10 years	My home postcode is	6004	Monthly	Some of the time	3			2		1						No						Yes							In another country (please write the name of country in the box, multuiple countries separated by a space)		Ireland			As an adult > 18 years		Important	No feeling either way	No feeling either way
Respondent 145	Yes	Yes	Nepalese	20-24	Female	Nepal	Christianity		Multiple languages, I speak English and... (please list what other languages you speak in the box separated by a space)	Nepali Hindi	3-5 years	My home postcode is	3052	Monthly	Some of the time		3		2		1						No						No	Lack of time	Financial cost	Lack of availability											Important	Unsure	Not important
Respondent 146	Yes	Yes	Indian	25-29	Female	India	Hinduism		Multiple languages, I speak English and... (please list what other languages you speak in the box separated by a space)	Hindi	3-5 years	My home postcode is	6027	Daily or weekly	Most of the time	2	1				3						Yes	Less than 25 metres without stopping	Yes	Less than 25 metres without stopping	Yes, but only with small waves	Rarely	Yes						In Australia					As a teenager 13-17 years	As an adult > 18 years		Not important	Not important	Not important
Respondent 147	Yes	Yes	Sri Lankan	35-39	Male	Sri Lanka	Christianity		Multiple languages, I speak English and... (please list what other languages you speak in the box separated by a space)	Sinhalese	3-5 years	My home postcode is	3500	Less than 1 time per year	Some of the time	3	1	2									Yes	Up to 100 metres without stopping	Yes	Up to 100 metres without stopping	Yes, with both small and large waves	Some of the time	No	Lack of time
Respondent 148	Yes	Yes	Indian	25-29	Female	India	Prefer not to say		Multiple languages, I speak English and... (please list what other languages you speak in the box separated by a space)	I speak English, telugu and Hindi.	1-2 years	My home postcode is	3977	Monthly	Some of the time	2	1				3						Yes	Less than 25 metres without stopping	Yes	Up to 100 metres without stopping	No	Most of the time	No		Financial cost												Important	Important	No feeling either way
Respondent 149	Yes	Yes	Nepalese	25-29	Male	Nepal	Hinduism		Multiple languages, I speak English and... (please list what other languages you speak in the box separated by a space)	Nepali Hindi German	3-5 years	My home postcode is	2565	Monthly	Every time	1		2			3						Unsure	Unsure	Yes	Unsure	No	Never	Yes						In Australia						As an adult > 18 years		Important	Not important	No feeling either way
Respondent 150	Yes	Yes	Afghan	35-39	Female	Afghanistan	Islam		Multiple languages, I speak English and... (please list what other languages you speak in the box separated by a space)	English, Hindi, Dari, Urdu	More than 20 years	My home postcode is	2148	Monthly	Most of the time	1			2		3						Yes	Up to 100 metres without stopping	Yes	Less than 25 metres without stopping	Yes, but only with small waves	Most of the time	Yes						In Australia					As a teenager 13-17 years			Important	Not important	Not important
Respondent 151	Yes	Yes	Sri Lankan	60-64	Female	Sri Lanka	Christianity		English only		More than 20 years	My home postcode is	2154	1-2 times per year	Rarely		2		1		3						No						Yes						In Australia						As an adult > 18 years		Important	Important	Important
Respondent 152	Yes	Yes	Nepalese	30-34	Female	Nepal	Hinduism		Multiple languages, I speak English and... (please list what other languages you speak in the box separated by a space)	Nepali	6-10 years	My home postcode is	6112	Monthly	Rarely		3		1		2						No						No		Financial cost												Important	Important	Unsure
Respondent 153	Yes	Yes	Indian	35-39	Male	India	Hinduism		Multiple languages, I speak English and... (please list what other languages you speak in the box separated by a space)	Hindi	3-5 years	My home postcode is	3029	1-2 times per year	Some of the time	2	3				1						Yes	Up to 100 metres without stopping	Yes	Less than 25 metres without stopping	Yes, but only with small waves	Some of the time	No		Financial cost												Important	Unsure	Not important
Respondent 154	Yes	Yes	Indian	25-29	Female	India	Sikhism		Multiple languages, I speak English and... (please list what other languages you speak in the box separated by a space)	Hindi punjabi	3-5 years	Unsure		1-2 times per year	Some of the time		2	1	3								Yes	Less than 25 metres without stopping	No				Yes						In Australia						As an adult > 18 years		Important	Important	No feeling either way
Respondent 155	Yes	Yes	Indian	35-39	Male	India	Hinduism		Multiple languages, I speak English and... (please list what other languages you speak in the box separated by a space)	Hindi, punjabi	6-10 years	My home postcode is	2570	Monthly	Some of the time	3	1	2									No						No	Lack of time	Financial cost	Lack of availability											Important	Not important	Not important
Respondent 156	Yes	Yes	Indian	30-34	Male	India	Sikhism		Multiple languages, I speak English and... (please list what other languages you speak in the box separated by a space)	punjabi	11-15 years	My home postcode is	6112	Monthly	Most of the time		2	3			1						No						No	Lack of time		Lack of availability											Important	No feeling either way	No feeling either way
Respondent 157	Yes	Yes	Indian	20-24	Female	India	Sikhism		Multiple languages, I speak English and... (please list what other languages you speak in the box separated by a space)		1-2 years	Unsure		Monthly	Rarely			1									No						No				Other										Important	No feeling either way	Not important
Respondent 158	Yes	Yes	Indian	25-29	Male	Philippines	Hinduism		Multiple languages, I speak English and... (please list what other languages you speak in the box separated by a space)	Hindi and punjabi	1-2 years	My home postcode is	3756	1-2 times per year	Rarely	1	2		3								Yes	Up to 100 metres without stopping	No				Yes							In another country (please write the name of country in the box, multuiple countries separated by a space)		India	As a child < 12 Years				Important	Not important	Not important
Respondent 159	Yes	Yes	Indian	35-39	Male	India	Hinduism		Multiple languages, I speak English and... (please list what other languages you speak in the box separated by a space)	Hindi Gujarati	11-15 years	My home postcode is	3000	1-2 times per year	Some of the time		2		1		3						No						No		Financial cost	Lack of availability											Important	Important	Unsure
Respondent 160	Yes	Yes	Sri Lankan	45-49	Female	Sri Lanka	Buddhism		Multiple languages, I speak English and... (please list what other languages you speak in the box separated by a space)	Sinhalese and english	3-5 years	My home postcode is	3171	1-2 times per year	Most of the time		3		2		1						No						No		Financial cost												Important	Important	Not important
Respondent 161	Yes	Yes	Indian	30-34	Male	India	Hinduism		Multiple languages, I speak English and... (please list what other languages you speak in the box separated by a space)	Kannada	6-10 years	My home postcode is	3011	Monthly	Some of the time	3	2					1					Yes	More than 100 metres without stopping	Yes	More than 100 metres without stopping	Yes, but only with small waves	Never	Yes							In another country (please write the name of country in the box, multuiple countries separated by a space)		India	As a child < 12 Years				Important	Unsure	Not important
Respondent 162	Yes	Yes	Nepalese	20-24	Male	Nepal	Hinduism		Multiple languages, I speak English and... (please list what other languages you speak in the box separated by a space)	Nepali,Hindi,Punjabi,Bangali	3-5 years	My home postcode is	2144	1-2 times per year	Some of the time		3				1	2					Yes	Up to 100 metres without stopping	No				No			Lack of availability											Important	Important	Not important
Respondent 163	Yes	Yes	Bangladeshi	20-24	Female	Kuwait	Islam		Multiple languages, I speak English and... (please list what other languages you speak in the box separated by a space)	Filipino, Spanish	3-5 years	My home postcode is	2564	Unsure	Most of the time		2	1			3						Yes	More than 500 metres without stopping	Yes	Unsure	No	Most of the time	Yes							In another country (please write the name of country in the box, multuiple countries separated by a space)		Kuwait, Philippines	As a child < 12 Years	As a teenager 13-17 years			Important	No feeling either way	Not important
Respondent 164	Yes	Yes	Bangladeshi	20-24	Male	Bangladesh	Islam		Multiple languages, I speak English and... (please list what other languages you speak in the box separated by a space)	Bangla	6-10 years	Unsure		Less than 1 time per year	Every time	2	1				3						Yes	Less than 25 metres without stopping	Yes	Less than 25 metres without stopping	Yes, but only with small waves	Most of the time	No		Financial cost												Important	Not important	Important
Respondent 165	Yes	Yes	Indian	30-34	Male	India	Hinduism		Multiple languages, I speak English and... (please list what other languages you speak in the box separated by a space)	Hindi Urdu	15-20 years	My home postcode is	2112	1-2 times per year	Most of the time		1					2	3				No						No				Other
Respondent 166	Yes	Yes	Indian	25-29	Male	Australia	Other (please say in the box below)	Zoroastrianism	Multiple languages, I speak English and... (please list what other languages you speak in the box separated by a space)	Hindi Gujrati	More than 20 years	My home postcode is	2761	Monthly	Every time	2	3	1									Yes	Less than 25 metres without stopping	Yes	Less than 25 metres without stopping	Yes, but only with small waves	Rarely	No				Other	Dad taught me									Important	Not important	Not important
Respondent 167	Yes	Yes	Bangladeshi	30-34	Female	Bangladesh	Islam		Multiple languages, I speak English and... (please list what other languages you speak in the box separated by a space)	Bangali	More than 20 years	My home postcode is	2154	Less than 1 time per year	Rarely				1		2						Yes	Less than 25 metres without stopping	Yes	Less than 25 metres without stopping	No	Rarely	Yes						In Australia				As a child < 12 Years	As a teenager 13-17 years			Important	No feeling either way	Important
Respondent 168	Yes	Yes	Indian	35-39	Male	India	Hinduism		Multiple languages, I speak English and... (please list what other languages you speak in the box separated by a space)	Bengali, Hindi	3-5 years	My home postcode is	2150	1-2 times per year	Rarely		1		2		3						No						Yes						In Australia						As an adult > 18 years		Important	No feeling either way	No feeling either way
Respondent 169	Yes	Yes	Indian	20-24	Female	Australia	Christianity		English only		All of my life	My home postcode is	2145	Monthly	Most of the time	1	3	2									Yes	Less than 25 metres without stopping	Yes	Less than 25 metres without stopping	Yes, but only with small waves	Never	No				Other	S									Important	No feeling either way	No feeling either way
Respondent 170	Yes	Yes	Afghan	30-34	Female	Iran, Islamic Republic of...	Islam		Multiple languages, I speak English and... (please list what other languages you speak in the box separated by a space)	I speak English and Persian	6-10 years	My home postcode is	2500	Daily or weekly	Most of the time		1		2		3						Yes	Up to 100 metres without stopping	No				Yes						In Australia						As an adult > 18 years		Important	Not important	Not important
Respondent 171	Yes	Yes	Sri Lankan	55-59	Female	Australia	Atheism / Agnosticism		English only		All of my life	Unsure		Daily or weekly	Some of the time	2			3		1						Yes	More than 500 metres without stopping	Yes	More than 100 metres without stopping	Yes, with both small and large waves	Never	Yes						In Australia				As a child < 12 Years				Important	No feeling either way	No feeling either way
Respondent 172	Yes	Yes	Indian	40-44	Female	United Kingdom of Great Britain and Northern Ireland	Christianity		English only		15-20 years	Unsure		1-2 times per year	Some of the time		3		2		1						Yes	More than 500 metres without stopping	Yes	Up to 100 metres without stopping	Yes, but only with small waves	Never	Yes							In another country (please write the name of country in the box, multuiple countries separated by a space)		Uk	As a child < 12 Years		As an adult > 18 years		Important	Important	Important
Respondent 173	Yes	Yes	Bangladeshi	20-24	Female	Azerbaijan	Islam		Multiple languages, I speak English and... (please list what other languages you speak in the box separated by a space)	Bengali	All of my life	My home postcode is	2168	1-2 times per year	Most of the time		3		1		2						Yes	Up to 100 metres without stopping	No				Yes						In Australia				As a child < 12 Years				Important	No feeling either way	No feeling either way
Respondent 174	Yes	Yes	Indian	40-44	Female	India	Hinduism		Multiple languages, I speak English and... (please list what other languages you speak in the box separated by a space)	Bengali and hindi	1-2 years	My home postcode is	2037	Monthly	Some of the time		1	2			3						No						Yes							In another country (please write the name of country in the box, multuiple countries separated by a space)		India		As a teenager 13-17 years			Important	Important	Important
Respondent 175	Yes	Yes	Indian	40-44	Male	India	Hinduism		Multiple languages, I speak English and... (please list what other languages you speak in the box separated by a space)	English and Tamil	15-20 years	My home postcode is	2153	1-2 times per year	Every time	1	2	3									Yes	Unsure	Yes	Unsure	Unsure	Rarely	No		Financial cost												Important	Not important	Important
Respondent 176	Yes	Yes	Sri Lankan	70-74	Male	Sri Lanka	Hinduism		Multiple languages, I speak English and... (please list what other languages you speak in the box separated by a space)	Tamil	More than 20 years	My home postcode is	2170	Never	Never	1			3			2					Yes	More than 500 metres without stopping	Yes	More than 500 metres without stopping	Yes, with both small and large waves	Never	No				Other	Father taught me									Important	Not important	No feeling either way
Respondent 177	Yes	Yes	Indian	25-29	Male	India	Hinduism		Multiple languages, I speak English and... (please list what other languages you speak in the box separated by a space)	Hindi	1-2 years	My home postcode is	2519	Monthly	Every time	2	1				3						Yes	Less than 25 metres without stopping	Yes	Less than 25 metres without stopping	No	Never	Yes						In Australia	In another country (please write the name of country in the box, multuiple countries separated by a space)		India	As a child < 12 Years		As an adult > 18 years		Important	No feeling either way	Not important
Respondent 178	Yes	Yes	Indian	35-39	Male	India	Hinduism		Multiple languages, I speak English and... (please list what other languages you speak in the box separated by a space)	Hindi and gujarati	11-15 years	My home postcode is	2761	Monthly	Every time	1			3					2			Yes	More than 100 metres without stopping	Yes	More than 100 metres without stopping	Yes, but only with small waves	Never	Yes							In another country (please write the name of country in the box, multuiple countries separated by a space)		India	As a child < 12 Years				Important	Not important	Important
Respondent 179	Yes	Yes	Indian	25-29	Female	India	Hinduism		Multiple languages, I speak English and... (please list what other languages you speak in the box separated by a space)	Telugu	1-2 years	My home postcode is	2145	1-2 times per year	Rarely		3			2	1						No						No			Lack of availability											Important	No feeling either way	No feeling either way
Respondent 180	Yes	Yes	Indian	25-29	Female	India	Hinduism		English only		1-2 years	My home postcode is	2032	Monthly	Some of the time	1		2									Yes	Less than 25 metres without stopping	Yes	Unsure	No	Never	Yes						In Australia				As a child < 12 Years				Important	Important	No feeling either way
Respondent 181	Yes	Yes	Indian	65-69	Male	Singapore	Hinduism		Multiple languages, I speak English and... (please list what other languages you speak in the box separated by a space)	Tamil	More than 20 years	My home postcode is	2153	1-2 times per year	Rarely					1							No						Yes						In Australia						As an adult > 18 years		Important	Important	Not important
Respondent 182	Yes	Yes	Sri Lankan	70-74	Male	Sri Lanka	Hinduism		Multiple languages, I speak English and... (please list what other languages you speak in the box separated by a space)	Tamil	More than 20 years	My home postcode is	2031	1-2 times per year	Some of the time				2		1						Yes	Less than 25 metres without stopping	Yes	Less than 25 metres without stopping	Unsure	Most of the time	No	Lack of time													Important	Important	Not important
Respondent 183	Yes	Yes	Indian	40-44	Male	India	Hinduism		Multiple languages, I speak English and... (please list what other languages you speak in the box separated by a space)	Marathi, hindi	11-15 years	My home postcode is	2155	Monthly	Most of the time		1		3		2						Yes	Up to 100 metres without stopping	Yes	Less than 25 metres without stopping	Yes, with both small and large waves	Some of the time	Yes						In Australia	In another country (please write the name of country in the box, multuiple countries separated by a space)		India	As a child < 12 Years				Important	Not important	Important
Respondent 184	Yes	Yes	Indian	30-34	Male	India	Hinduism		Multiple languages, I speak English and... (please list what other languages you speak in the box separated by a space)	Hindi,English,Punjabi,bhojpuri	3-5 years	My home postcode is	2500	Daily or weekly	Most of the time	2	1	3									Yes	More than 100 metres without stopping	Yes	Up to 100 metres without stopping	Yes, but only with small waves	Never	No			Lack of availability											Important	Not important	Not important
Respondent 185	Yes	Yes	Indian	30-34	Male	India	Hinduism		Multiple languages, I speak English and... (please list what other languages you speak in the box separated by a space)	Marathi Hindi	3-5 years	My home postcode is	2153	Monthly	Some of the time		1		2								Yes	Less than 25 metres without stopping	Yes	Less than 25 metres without stopping	No	Never	Yes							In another country (please write the name of country in the box, multuiple countries separated by a space)		India		As a teenager 13-17 years			Important	No feeling either way	No feeling either way
Respondent 186	Yes	Yes	Indian	55-59	Male	India	Hinduism		Multiple languages, I speak English and... (please list what other languages you speak in the box separated by a space)	Hindi, Marathi, German	More than 20 years	My home postcode is	2172	1-2 times per year	Rarely		2		1		3						Yes	Less than 25 metres without stopping	No				Yes						In Australia						As an adult > 18 years		Important	Unsure	Unsure
Respondent 187	Yes	Yes	Indian	50-54	Male	India	Hinduism		Multiple languages, I speak English and... (please list what other languages you speak in the box separated by a space)	Hindi, Marathi and Kannada	More than 20 years	My home postcode is	2155	1-2 times per year	Some of the time		1	2			3						Yes	Less than 25 metres without stopping	No				Yes							In another country (please write the name of country in the box, multuiple countries separated by a space)		India	As a child < 12 Years				Important	Not important	No feeling either way
Respondent 188	Yes	Yes	Indian	30-34	Female	Indonesia	Hinduism		Multiple languages, I speak English and... (please list what other languages you speak in the box separated by a space)	Malayalam	6-10 years	My home postcode is	2765	1-2 times per year	Every time		1		2		3						No						No	Lack of time													Important	No feeling either way	No feeling either way
Respondent 189	Yes	Yes	Nepalese	25-29	Female	Nepal	Christianity		Multiple languages, I speak English and... (please list what other languages you speak in the box separated by a space)	Nepalese	3-5 years	My home postcode is	2290	Monthly	Some of the time		2				1						No						No	Lack of time													Important	Important	Not important
Respondent 190	Yes	Yes	Indian	25-29	Male	India	Hinduism		Multiple languages, I speak English and... (please list what other languages you speak in the box separated by a space)	Hindi Telugu Tamil Kanada	6-10 years	My home postcode is	2508	Monthly	Some of the time						1						Yes	Unsure	Yes	Unsure	Yes, but only with small waves	Rarely	Unsure				Other	My grand father teach me									Important	Not important	No feeling either way
Respondent 191	Yes	Yes	Indian	20-24	Male	India	Prefer not to say		English only		1-2 years	My home postcode is	2519	Monthly	Rarely		2		1								Yes	Unsure	Yes	Unsure	Unsure	Rarely	No				Other										Important	Not important	Not important
Respondent 192	Yes	Yes	Pakistani	25-29	Female	Pakistan	Islam		Multiple languages, I speak English and... (please list what other languages you speak in the box separated by a space)	Urdu	More than 20 years	My home postcode is	2172	1-2 times per year	Every time		3		2		1						Yes	Up to 100 metres without stopping	Yes	Less than 25 metres without stopping	Yes, with both small and large waves	Some of the time	Yes						In Australia				As a child < 12 Years				Important	Not important	Not important
Respondent 193	Yes	Yes	Indian	40-44	Male	India	Hinduism		Multiple languages, I speak English and... (please list what other languages you speak in the box separated by a space)	Hindi, Marathi	15-20 years	My home postcode is	2155	1-2 times per year	Some of the time	1	2		3								Yes	Up to 100 metres without stopping	No				Yes							In another country (please write the name of country in the box, multuiple countries separated by a space)		India	As a child < 12 Years		As an adult > 18 years		Important	Not important	No feeling either way
Respondent 194	Yes	Yes	Indian	50-54	Male	India	Islam		Multiple languages, I speak English and... (please list what other languages you speak in the box separated by a space)	Hindi Gujarati	15-20 years	My home postcode is	2118	Monthly	Some of the time	2	3				1						No						No			Lack of availability											Important	Not important	Not important
Respondent 195	Yes	Yes	Indian	45-49	Male	India	Hinduism		Multiple languages, I speak English and... (please list what other languages you speak in the box separated by a space)	Malayalam, Hindi, Tamil	More than 20 years	My home postcode is	2747	Less than 1 time per year	Rarely				1								No						Yes						In Australia						As an adult > 18 years		Important	No feeling either way	No feeling either way
Respondent 196	Yes	Yes	Indian	35-39	Female	Kenya	Hinduism		Multiple languages, I speak English and... (please list what other languages you speak in the box separated by a space)	Gujarati	More than 20 years	My home postcode is	2227	Monthly	Rarely		3	2	1								Yes	Less than 25 metres without stopping	Yes	Less than 25 metres without stopping	No	Some of the time	Yes						In Australia				As a child < 12 Years				Important	Not important	No feeling either way
Respondent 197	Yes	Yes	Indian	20-24	Female	Australia	Hinduism		Multiple languages, I speak English and... (please list what other languages you speak in the box separated by a space)	Marathi	All of my life	My home postcode is	2219	Monthly	Most of the time	1	2							3			Yes	More than 100 metres without stopping	Yes	More than 100 metres without stopping	Yes, with both small and large waves	Rarely	Yes						In Australia				As a child < 12 Years				Important	No feeling either way	No feeling either way
Respondent 198	Yes	Yes	Indian	40-44	Male	India	Hinduism		Multiple languages, I speak English and... (please list what other languages you speak in the box separated by a space)	Hindi and Gujarati	6-10 years	My home postcode is	2761	1-2 times per year	Rarely		1		2					3			No						Yes						In Australia						As an adult > 18 years		Important	Important	Unsure
Respondent 199	Yes	Yes	Indian	30-34	Male	India	Hinduism		Multiple languages, I speak English and... (please list what other languages you speak in the box separated by a space)	Telugu	6-10 years	My home postcode is	2145	1-2 times per year	Rarely		1				2						No						No			Lack of availability	Other										Important	No feeling either way	Not important
Respondent 200	Yes	Yes	Indian	50-54	Female	South Africa	Other (please say in the box below)	Gujarati	Multiple languages, I speak English and... (please list what other languages you speak in the box separated by a space)	Hindi,Gujarati,Afrikaans	15-20 years	My home postcode is	2228	Daily or weekly	Most of the time	3	2				1						Yes	More than 100 metres without stopping	Yes	Less than 25 metres without stopping	Yes, but only with small waves	Never	No		Financial cost												Important	Important	Not important
Respondent 201	Yes	Yes	Indian	30-34	Male	India	Hinduism		Multiple languages, I speak English and... (please list what other languages you speak in the box separated by a space)	Telugu	3-5 years	My home postcode is	2135	1-2 times per year	Most of the time	3	2				1						Unsure	Less than 25 metres without stopping	No				Unsure	Lack of time													Important	Unsure	No feeling either way
Respondent 202	Yes	Yes	Indian	70-74	Male	South Africa	Hinduism		Multiple languages, I speak English and... (please list what other languages you speak in the box separated by a space)	Hindi zulu afrikans	More than 20 years	My home postcode is	2257	Daily or weekly	Some of the time	1					3	2					Yes	More than 500 metres without stopping	Yes	More than 500 metres without stopping	Yes, with both small and large waves	Never	No				Other	Swelf taughyt									Important	Important	No feeling either way
Respondent 203	Yes	Yes	Indian	60-64	Male	India	Hinduism		Multiple languages, I speak English and... (please list what other languages you speak in the box separated by a space)	Telugu, Hindi, Marathi	More than 20 years	My home postcode is	2136	1-2 times per year	Rarely				1	2	3						No						No			Lack of availability											Important	No feeling either way	Important
Respondent 204	Yes	Yes	Indian	35-39	Female	India	Prefer not to say		English only		15-20 years	Unsure		Monthly	Rarely		3		2		1						Yes	Less than 25 metres without stopping	Yes	Less than 25 metres without stopping	Yes, but only with small waves	Rarely	Yes						In Australia						As an adult > 18 years		Important	Not important	Not important
Respondent 205	Yes	Yes	Indian	35-39	Female	India	Hinduism		Multiple languages, I speak English and... (please list what other languages you speak in the box separated by a space)	Malayalam French	More than 20 years	My home postcode is	2125	Monthly	Most of the time	1	3	2									Yes	Less than 25 metres without stopping	Yes	Less than 25 metres without stopping	No	Never	Yes						In Australia				As a child < 12 Years				Important	No feeling either way	No feeling either way
Respondent 206	Yes	Yes	Indian	35-39	Male	India	Hinduism		Multiple languages, I speak English and... (please list what other languages you speak in the box separated by a space)	Hindi	3-5 years	My home postcode is	2135	1-2 times per year	Most of the time	3	1	2									Yes	Up to 100 metres without stopping	No				No			Lack of availability											Important	No feeling either way	No feeling either way
Respondent 207	Yes	Yes	Indian	40-44	Male	India	Hinduism		Multiple languages, I speak English and... (please list what other languages you speak in the box separated by a space)	Hindi	1-2 years	My home postcode is	2037	Monthly	Most of the time		1	2	3								No						No	Lack of time		Lack of availability											Important	No feeling either way	Not important
Respondent 208	Yes	Yes	Indian	35-39	Male	India	Hinduism		English only		11-15 years	My home postcode is	2747	1-2 times per year	Most of the time				1			2	3				Yes	Up to 100 metres without stopping	Yes	Up to 100 metres without stopping	Yes, but only with small waves	Most of the time	No	Lack of time													Important	Not important	Not important
Respondent 209	Yes	Yes	Bangladeshi	40-44	Male	Bangladesh	Islam		Multiple languages, I speak English and... (please list what other languages you speak in the box separated by a space)	Bengali, Hindi or Urdu	15-20 years	My home postcode is	2198	Less than 1 time per year	Rarely						1						No						Yes							In another country (please write the name of country in the box, multuiple countries separated by a space)		Bangladesh			As an adult > 18 years		Important	No feeling either way	No feeling either way
Respondent 210	Yes	Yes	Pakistani	30-34	Female	Pakistan	Islam		Multiple languages, I speak English and... (please list what other languages you speak in the box separated by a space)	Urdu, Punjabi	3-5 years	My home postcode is	2500	Daily or weekly	Some of the time		1										No						Yes						In Australia						As an adult > 18 years		Important	No feeling either way	Important
Respondent 211	Yes	Yes	Indian	40-44	Male	India	Hinduism		Multiple languages, I speak English and... (please list what other languages you speak in the box separated by a space)	Malayalam	6-10 years	My home postcode is	2140	Monthly	Some of the time		1	2			3						No						No				Other										No feeling either way	Not important	Unsure
Respondent 212	Yes	Yes	Nepalese	40-44	Male	Nepal	Hinduism		Multiple languages, I speak English and... (please list what other languages you speak in the box separated by a space)	Nepali	11-15 years	My home postcode is	2209	Monthly	Rarely	1	3				2						Yes	Less than 25 metres without stopping	Yes	Less than 25 metres without stopping	No	Some of the time	Yes						In Australia						As an adult > 18 years		Important	Important	No feeling either way
Respondent 213	Yes	Yes	Indian	40-44	Male	India	Christianity		Multiple languages, I speak English and... (please list what other languages you speak in the box separated by a space)	Malayalam	15-20 years	My home postcode is	2762	1-2 times per year	Every time		1		2		3						No						No	Lack of time			Other	Not mandatory to learn									Important	Not important	No feeling either way
Respondent 214	Yes	Yes	Indian	65-69	Female	India	Hinduism		Multiple languages, I speak English and... (please list what other languages you speak in the box separated by a space)	Malayalam	More than 20 years	My home postcode is	2125	Less than 1 time per year	Rarely						1						No						Yes						In Australia						As an adult > 18 years		Important	Not important	Not important
Respondent 215	Yes	Yes	Indian	35-39	Male	India	Hinduism		Multiple languages, I speak English and... (please list what other languages you speak in the box separated by a space)		3-5 years	My home postcode is	2145	Daily or weekly	Every time	2	3				1						Yes	Up to 100 metres without stopping	Yes	Up to 100 metres without stopping	Yes, but only with small waves	Most of the time	No			Lack of availability											Important	Not important	Important
Respondent 216	Yes	Yes	Nepalese	60-64	Male	Nepal	Hinduism		Multiple languages, I speak English and... (please list what other languages you speak in the box separated by a space)	Nepali	More than 20 years	My home postcode is	2768	1-2 times per year	Most of the time	2	1		3								Yes	Up to 100 metres without stopping	Yes	Less than 25 metres without stopping	Yes, but only with small waves	Never	No				Other	Learnt in the pool near home									Important	Not important	Not important
Respondent 217	Yes	Yes	Indian	40-44	Female	Fiji	Islam		Multiple languages, I speak English and... (please list what other languages you speak in the box separated by a space)	Hindi	More than 20 years	My home postcode is	2161	Monthly	Some of the time	2	3		1								Yes	Less than 25 metres without stopping	Yes	Less than 25 metres without stopping	No	All of the time	Yes						In Australia				As a child < 12 Years				Important	Not important	No feeling either way
Respondent 218	Yes	Yes	Nepalese	20-24	Male	Afghanistan	Christianity		Multiple languages, I speak English and... (please list what other languages you speak in the box separated by a space)	buhgtanes	1-2 years	My home postcode is	5000	Daily or weekly	Some of the time	2	1					3					No						No	Lack of time	Financial cost	Lack of availability											Important	Important	Not important
Respondent 219	Yes	Yes	Indian	45-49	Male	Zambia	Hinduism		Multiple languages, I speak English and... (please list what other languages you speak in the box separated by a space)	Hindi	15-20 years	My home postcode is	2221	1-2 times per year	Rarely	3		2			1						Yes	Less than 25 metres without stopping	Yes	Less than 25 metres without stopping	Yes, but only with small waves	Never	Yes
Respondent 220	Yes	Yes	Indian	30-34	Male	India	Hinduism		Multiple languages, I speak English and... (please list what other languages you speak in the box separated by a space)		11-15 years	Unsure		1-2 times per year	Most of the time		1		2		3						Yes	Less than 25 metres without stopping	Yes	Less than 25 metres without stopping	No	Rarely	Yes						In Australia						As an adult > 18 years		Important	Not important	Not important
Respondent 221	Yes	Yes	Indian	20-24	Female	India	Christianity		English only		Less than 1 year	My home postcode is	2150	Monthly	Some of the time	3	1	2									Yes	Up to 100 metres without stopping	Yes	Up to 100 metres without stopping	Yes, but only with small waves	Some of the time	No			Lack of availability											Important	Not important	Not important
Respondent 222	Yes	Yes	Indian	35-39	Male	India	Hinduism		Multiple languages, I speak English and... (please list what other languages you speak in the box separated by a space)	Tamil	11-15 years	My home postcode is	2077	1-2 times per year	Some of the time		3				1				2		Unsure	Less than 25 metres without stopping	No				Yes						In Australia						As an adult > 18 years		Important	Not important	Important
Respondent 223	Yes	Yes	Indian	40-44	Female	Australia	Hinduism		Multiple languages, I speak English and... (please list what other languages you speak in the box separated by a space)	Marathi	All of my life	My home postcode is	2122	1-2 times per year	Some of the time		2		1		3						No						Yes						In Australia				As a child < 12 Years				Important	Important	Important
Respondent 224	Yes	Yes	Indian	25-29	Female	India	Hinduism		Multiple languages, I speak English and... (please list what other languages you speak in the box separated by a space)	TAMIL	1-2 years	My home postcode is	4727	Less than 1 time per year	Rarely		2		3		1						Yes	Less than 25 metres without stopping	No				No	Lack of time													Important	Important	Unsure
Respondent 225	Yes	Yes	Nepalese	25-29	Male	Nepal	Hinduism		Multiple languages, I speak English and... (please list what other languages you speak in the box separated by a space)	Nepali, Hindi, Punjabi, Newari, Spanish	3-5 years	My home postcode is	2220	Daily or weekly	Most of the time	3	1	2									Yes	Less than 25 metres without stopping	Yes	Less than 25 metres without stopping	Yes, but only with small waves	Never	No	Lack of time													Important	Important	Important
Respondent 226	Yes	Yes	Indian	30-34	Male	India	Hinduism		Multiple languages, I speak English and... (please list what other languages you speak in the box separated by a space)	Hindi	Less than 1 year	My home postcode is	2113	Monthly	Some of the time	3			2		1						Yes	Up to 100 metres without stopping	Yes	Less than 25 metres without stopping	Yes, but only with small waves	Rarely	No				Other	Learnt as a child									Important	Not important	No feeling either way
Respondent 227	Yes	Yes	Pakistani	30-34	Female	Pakistan	Islam		Multiple languages, I speak English and... (please list what other languages you speak in the box separated by a space)	Urdu, punjabi	More than 20 years	My home postcode is	2148	1-2 times per year	Most of the time		1		3						2	Sitting under a pop up tent inbetween playing in the water	Yes	Less than 25 metres without stopping	Yes	Less than 25 metres without stopping	Yes, but only with small waves	Some of the time	Yes						In Australia				As a child < 12 Years	As a teenager 13-17 years			Important	Important	Not important
Respondent 228	Yes	Yes	Nepalese	30-34	Male	Nepal	Hinduism		Multiple languages, I speak English and... (please list what other languages you speak in the box separated by a space)	Nepalese	3-5 years	My home postcode is	3153	1-2 times per year	Most of the time	3	1			2							No						Yes							In another country (please write the name of country in the box, multuiple countries separated by a space)		Nepal			As an adult > 18 years		No feeling either way	Not important	Not important
Respondent 229	Yes	Yes	Sri Lankan	35-39	Male	Sri Lanka	Buddhism		Multiple languages, I speak English and... (please list what other languages you speak in the box separated by a space)	Sinhala	3-5 years	My home postcode is	2118	1-2 times per year	Most of the time		1	3	2								Yes	Less than 25 metres without stopping	Yes	Less than 25 metres without stopping	No	Rarely	No			Lack of availability											Important	Important	Important
Respondent 230	Yes	Yes	Indian	25-29	Female	India	Hinduism		Multiple languages, I speak English and... (please list what other languages you speak in the box separated by a space)	Hindi	3-5 years	My home postcode is	3189	Monthly	Most of the time		1	2			3						No						No		Financial cost												Important	No feeling either way	No feeling either way
Respondent 231	Yes	Yes	Indian	35-39	Male	India	Hinduism		Multiple languages, I speak English and... (please list what other languages you speak in the box separated by a space)	Telugu	3-5 years	My home postcode is	2217	1-2 times per year	Rarely		1										No						No	Lack of time													Important	Not important	Important
Respondent 232	Yes	Yes	Nepalese	25-29	Male	Nepal	Hinduism		Multiple languages, I speak English and... (please list what other languages you speak in the box separated by a space)	Nepalese	1-2 years	My home postcode is	2220	Monthly	Some of the time	3	1				2						No						No	Lack of time													Important	Important	No feeling either way
Respondent 233	Yes	Yes	Indian	40-44	Male	Fiji	Hinduism		English only		11-15 years	My home postcode is	2164	Monthly	Some of the time							1					Yes	Up to 100 metres without stopping	Yes	Up to 100 metres without stopping	Yes, with both small and large waves	All of the time	No				Other										Important	Unsure	Important
Respondent 234	Yes	Yes	Sri Lankan	65-69	Male	Sri Lanka	Hinduism		Multiple languages, I speak English and... (please list what other languages you speak in the box separated by a space)	Tamil	More than 20 years	My home postcode is	2174	1-2 times per year	Most of the time		2		1								No						Yes													Unsure	Important	Not important	Important
Respondent 235	Yes	Yes	Indian	55-59	Male	India	Hinduism		Multiple languages, I speak English and... (please list what other languages you speak in the box separated by a space)	Hindi, Punjabi, urdu	More than 20 years	My home postcode is	2113	Monthly	Rarely		2		3		1						Yes	Less than 25 metres without stopping	Yes	Less than 25 metres without stopping	No	Rarely	Yes							In another country (please write the name of country in the box, multuiple countries separated by a space)		India	As a child < 12 Years				Important	Important	No feeling either way
Respondent 236	Yes	Yes	Sri Lankan	30-34	Male	Zimbabwe	Christianity		English only		More than 20 years	My home postcode is	2172	1-2 times per year	Rarely			3	1		2						Unsure	Less than 25 metres without stopping	Yes	Less than 25 metres without stopping	No	Never	Yes						In Australia				As a child < 12 Years	As a teenager 13-17 years			Important	Not important	Not important
Respondent 237	Yes	Yes	Indian	35-39	Male	India	Hinduism		Multiple languages, I speak English and... (please list what other languages you speak in the box separated by a space)	English	1-2 years	My home postcode is	2145	Monthly	Some of the time	3	2		1								Yes	Less than 25 metres without stopping	No				Yes							In another country (please write the name of country in the box, multuiple countries separated by a space)		India			As an adult > 18 years		Important	No feeling either way	No feeling either way
Respondent 238	Yes	Yes	Indian	30-34	Female	India	Hinduism		Multiple languages, I speak English and... (please list what other languages you speak in the box separated by a space)	Telugu Hindi	15-20 years	My home postcode is	2081	1-2 times per year	Never		3	1			2						No						No		Financial cost												Important	Important	Important
Respondent 239	Yes	Yes	Nepalese	20-24	Female	Nepal	Hinduism		Multiple languages, I speak English and... (please list what other languages you speak in the box separated by a space)	Nepali, Hindi	1-2 years	My home postcode is	2220	Monthly	Some of the time		2	3	1								No						No	Lack of time													Important	Not important	No feeling either way
Respondent 240	Yes	Yes	Indian	30-34	Female	United States of America	Atheism / Agnosticism		English only		6-10 years	My home postcode is	2018	1-2 times per year	Every time		1							2			Yes	Up to 100 metres without stopping	Yes	Less than 25 metres without stopping	Yes, but only with small waves	Never	No				Other	Family									Important	Not important	Important
Respondent 241	Yes	Yes	Indian	50-54	Male	India	Hinduism		Multiple languages, I speak English and... (please list what other languages you speak in the box separated by a space)		More than 20 years	My home postcode is	2761	1-2 times per year	Some of the time				1								No						No	Lack of time													Important	Not important	No feeling either way
Respondent 242	Yes	Yes	Indian	65-69	Female	India	Hinduism		Multiple languages, I speak English and... (please list what other languages you speak in the box separated by a space)	Hindi, Gujarati, Sanskrit	6-10 years	My home postcode is	2148	1-2 times per year	Most of the time				1	3	2						No						No				Other	No one to take me there									Important	Important	Not important
Respondent 243	Yes	Yes	Indian	45-49	Male	India	Hinduism		Multiple languages, I speak English and... (please list what other languages you speak in the box separated by a space)	Tamil, Hindi, Marathi	6-10 years	My home postcode is	2769	1-2 times per year	Every time	1	2		3								Yes	Less than 25 metres without stopping	Yes	Less than 25 metres without stopping	Yes, but only with small waves	Most of the time	No	Lack of time													Important	No feeling either way	Important
Respondent 244	Yes	Yes	Indian	35-39	Male	India	Hinduism		Multiple languages, I speak English and... (please list what other languages you speak in the box separated by a space)	Malayalam, Tamil, Hindi, Kanada	6-10 years	My home postcode is	2765	1-2 times per year	Every time			3	1	2							No						No	Lack of time													Important	Not important	Important
Respondent 245	Yes	Yes	Nepalese	60-64	Male	Nepal	Hinduism		Multiple languages, I speak English and... (please list what other languages you speak in the box separated by a space)	Nepali and Hindi	More than 20 years	My home postcode is	2034	Daily or weekly	Most of the time	2			3		1						Yes	More than 100 metres without stopping	Yes	More than 100 metres without stopping	Yes, with both small and large waves	Never	Yes							In another country (please write the name of country in the box, multuiple countries separated by a space)		Nepal		As a teenager 13-17 years			Important	Not important	Not important
Respondent 246	Yes	Yes	Indian	70-74	Male	India	Hinduism		Multiple languages, I speak English and... (please list what other languages you speak in the box separated by a space)	Hindi Punjabi	6-10 years	My home postcode is	2502	Daily or weekly	Never				1								No						Yes						In Australia						As an adult > 18 years		Important	Important	Not important
Respondent 247	Yes	Yes	Indian	30-34	Female	India	Hinduism		Multiple languages, I speak English and... (please list what other languages you speak in the box separated by a space)	Telugu	11-15 years	My home postcode is	2769	1-2 times per year	Rarely		1		2		3						No						Yes						In Australia						As an adult > 18 years		Important	No feeling either way	Not important
Respondent 248	Yes	Yes	Indian	40-44	Male	India	Hinduism		Multiple languages, I speak English and... (please list what other languages you speak in the box separated by a space)	Telugu	6-10 years	My home postcode is	2118	1-2 times per year	Most of the time	1	2		3								Yes	Up to 100 metres without stopping	Yes	Up to 100 metres without stopping	Yes, with both small and large waves	Never	Yes							In another country (please write the name of country in the box, multuiple countries separated by a space)		India	As a child < 12 Years				Important	No feeling either way	No feeling either way
Respondent 249	Yes	Yes	Indian	25-29	Male	India	Hinduism		English only		1-2 years	Unsure		Monthly	Never						1						No						Yes						In Australia						As an adult > 18 years		Important	No feeling either way	Important
[truncated: 66 more columns]
